# Supplementary material for: Ethyl (Z)-4′-(4-eth­oxy-1-hy­droxy-3,4-dioxobut-1-en-1-yl)-[1,1′-biphen­yl]-3-carboxyl­ate
Source: Acta Crystallogr Sect E Struct Rep Online. 2013 Jul 10;69(Pt 8):o1231. doi: 10.1107/S1600536813018503 (PMC3793735; doi:10.1107/S1600536813018503)
Supplement: Supplementary file 1 [file e-69-o1231-sup1.cif]

##############################################################################
#                                                                            #
# This CIF contains the data in a paper accepted for publication in          #
# Acta Crystallographica Section E. It conforms to the requirements of       #
# Notes for Authors for Acta Crystallographica Section E, and has been       #
# peer reviewed under the auspices of the IUCr Commission on Journals.       #
#                                                                            #
# Full details of the Crystallographic Information File format               #
# are given in the paper "The Crystallographic Information File (CIF):       #
# a New Standard Archive File for Crystallography" by S. R. Hall, F. H.      #
# Allen and I. D. Brown [Acta Cryst. (1991), A47, 655-685].                  #
#                                                                            #
# The current version of the core CIF dictionary is obtainable from          #
# ftp://ftp.iucr.org/pub/cif_core.dic.                                       #
#                                                                            #
# Software is freely available for graphical display of the structure(s)     #
# in this CIF. For information consult the CIF software page                 #
# http://www.iucr.org/resources/cif/software.                                #
#                                                                            #
# This file may be used for bona fide research purposes within the           #
# scientific community so long as proper attribution is given to the journal # 
# article from which it was obtained.                                        #
#                                                                            #
##############################################################################
data_General
_audit_creation_method     'by CrystalStructure 4.0'
_journal_date_recd_electronic     2013-06-28
_journal_date_accepted     2013-07-03
_journal_name_full     'Acta Crystallographica, Section E'
_journal_year     2013
_journal_volume     69
_journal_issue      8
_journal_page_first     o1231
_journal_page_last     o1231
_journal_paper_category     QO
_journal_paper_doi     10.1107/S1600536813018503
_journal_coeditor_code     LD2109
_publ_contact_author_name     'Yoshinobu Ishikawa'
_publ_contact_author_address
;
School of Pharmaceutical Sciences
University of Shizuoka
52-1 Yada, Suruga-ku
Shizuoka 422-8526, Japan
;
_publ_contact_author_email     'ishi206@u-shizuoka-ken.ac.jp'
_publ_contact_author_fax     '+81-542645645'
_publ_contact_author_phone     '+81-542645645'
_publ_section_title
;\
Ethyl
(<i>Z</i>)-4'-(4-ethoxy-1-hydroxy-3,4-dioxobut-1-en-1-yl)-[1,1'-biphenyl]-3-\
carboxylate
;
loop_
    _publ_author_name
    _publ_author_footnote
    _publ_author_address
    'Ishikawa, Yoshinobu' .
;
School of Pharmaceutical Sciences
University of Shizuoka
52-1 Yada, Suruga-ku
Shizuoka 422-8526, Japan
;
    'Ugai, Atsushi' .
;
School of Pharmaceutical Sciences
University of Shizuoka
52-1 Yada, Suruga-ku
Shizuoka 422-8526, Japan
;
_publ_section_synopsis     .
data_I
_chemical_name_systematic
;\
Ethyl (<i>Z</i>)-4'-(4-ethoxy-1-hydroxy-3,4-dioxobut-1-en-1-yl)-\
[1,1'-biphenyl]-3-carboxylate
;
_chemical_formula_moiety     'C21 H20 O6'
_chemical_formula_sum     'C21 H20 O6'
_chemical_formula_iupac     'C21 H20 O6'
_chemical_formula_weight     368.39
_chemical_melting_point     ?
_symmetry_cell_setting     monoclinic
_symmetry_space_group_name_H-M     'C 2/c'
_symmetry_space_group_name_Hall     '-C 2yc'
loop_
    _symmetry_equiv_pos_site_id
    _symmetry_equiv_pos_as_xyz
    1 '+X,+Y,+Z'
    2 '-X,+Y,1/2-Z'
    3 '-X,-Y,-Z'
    4 '+X,-Y,1/2+Z'
    5 '1/2+X,1/2+Y,+Z'
    6 '1/2-X,1/2+Y,1/2-Z'
    7 '1/2-X,1/2-Y,-Z'
    8 '1/2+X,1/2-Y,1/2+Z'
_cell_length_a     26.572(16)
_cell_length_b     12.194(5)
_cell_length_c     11.213(6)
_cell_angle_alpha     90.0000
_cell_angle_beta     96.03(5)
_cell_angle_gamma     90.0000
_cell_volume     3613(4)
_cell_formula_units_Z     8
_cell_measurement_reflns_used     25
_cell_measurement_theta_min     15.29
_cell_measurement_theta_max     17.34
_cell_measurement_temperature     100
_exptl_crystal_description     block
_exptl_crystal_colour     yellow
_exptl_crystal_size_max     0.500
_exptl_crystal_size_mid     0.450
_exptl_crystal_size_min     0.300
_exptl_crystal_density_diffrn     1.354
_exptl_crystal_density_meas     ?
_exptl_crystal_density_method     'not measured'
_exptl_crystal_F_000     1552.00
_exptl_absorpt_coefficient_mu     0.099
_exptl_absorpt_correction_type     psi-scan
_exptl_absorpt_process_details     '(North <i>et al.</i>, 1968)'
_exptl_absorpt_correction_T_min     0.707
_exptl_absorpt_correction_T_max     0.971
_diffrn_ambient_temperature     100
_diffrn_radiation_type     'Mo K\a'
_diffrn_radiation_wavelength     0.71069
_diffrn_measurement_device_type     'Rigaku AFC-7R'
_diffrn_measurement_method     \w
_diffrn_reflns_number     4944
_diffrn_reflns_av_R_equivalents     0.0289
_diffrn_reflns_theta_max     27.52
_diffrn_reflns_theta_full     27.52
_diffrn_measured_fraction_theta_max     0.988
_diffrn_measured_fraction_theta_full     0.988
_diffrn_reflns_limit_h_min     -34
_diffrn_reflns_limit_h_max     34
_diffrn_reflns_limit_k_min     0
_diffrn_reflns_limit_k_max     15
_diffrn_reflns_limit_l_min     -14
_diffrn_reflns_limit_l_max     8
_diffrn_standards_number     3
_diffrn_standards_interval_count     150
_diffrn_standards_decay_%     0.695
_refine_special_details
;
Refinement was performed using all reflections. The weighted <i>R</i>-factor
(<i>wR</i>) and goodness of fit (<i>S</i>) are based on <i>F</i>^2^.
<i>R</i>-factor (gt) are based on <i>F</i>. The threshold expression of
<i>F</i>^2^ > 2.0 \s(<i>F</i>^2^) is used only for calculating <i>R</i>-factor
(gt).
;
_reflns_number_total     4109
_reflns_number_gt     2874
_reflns_threshold_expression     F^2^>2\s(F^2^)
_refine_ls_structure_factor_coef     Fsqd
_refine_ls_R_factor_gt     0.0402
_refine_ls_wR_factor_ref     0.1036
_refine_ls_goodness_of_fit_ref     1.008
_refine_ls_number_reflns     4109
_refine_ls_number_parameters     250
_refine_ls_number_restraints     0
_refine_ls_hydrogen_treatment     mixed
_refine_ls_weighting_scheme     calc
_refine_ls_weighting_details
            'w = 1/[\s^2^(Fo^2^)+(0.0448P)^2^+1.6001P] where P=(Fo^2^+2Fc^2^)/3'
_atom_sites_solution_hydrogens     geom
_atom_sites_solution_primary     direct
_atom_sites_solution_secondary     difmap
_refine_ls_shift/su_max     0.000
_refine_diff_density_max     0.250
_refine_diff_density_min     -0.220
_refine_ls_extinction_method     none
_refine_ls_extinction_coef     ?
loop_
    _atom_type_symbol
    _atom_type_description
    _atom_type_scat_dispersion_real
    _atom_type_scat_dispersion_imag
    _atom_type_scat_source
    'C' 'C' 0.0033 0.0016
;
International Tables for Crystallography
(1992, Vol. C, Tables 4.2.6.8 and 6.1.1.4)
;
    'H' 'H' 0.0000 0.0000
;
International Tables for Crystallography
(1992, Vol. C, Table 6.1.1.4)
;
    'O' 'O' 0.0106 0.0060
;
International Tables for Crystallography
(1992, Vol. C, Tables 4.2.6.8 and 6.1.1.4)
;
_computing_data_collection     '<i>WinAFC</i> (Rigaku, 1999)'
_computing_cell_refinement     '<i>WinAFC</i> (Rigaku, 1999)'
_computing_data_reduction     '<i>WinAFC</i> (Rigaku, 1999)'
_computing_structure_solution     'SIR2008 (Burla <i>et al.</i>, 2007)'
_computing_structure_refinement     'SHELXL97 (Sheldrick, 2008)'
_computing_molecular_graphics     'CrystalStructure (Rigaku, 2010)'
_computing_publication_material     'CrystalStructure (Rigaku, 2010)'
loop_
    _atom_site_type_symbol
    _atom_site_label
    _atom_site_fract_x
    _atom_site_fract_y
    _atom_site_fract_z
    _atom_site_U_iso_or_equiv
    _atom_site_adp_type
    _atom_site_calc_flag
    _atom_site_refinement_flags
    _atom_site_occupancy
    _atom_site_symmetry_multiplicity
    _atom_site_disorder_assembly
    _atom_site_disorder_group
    O O1 0.46554(4) 0.31724(9) -0.39851(9) 0.0275(3) Uani d . 1.0 8 . .
    O O2 0.42694(4) 0.17877(9) -0.31120(9) 0.0273(3) Uani d . 1.0 8 . .
    O O3 0.23852(4) 0.18855(8) 0.31124(9) 0.0240(3) Uani d . 1.0 8 . .
    O O4 0.17956(4) 0.23322(8) 0.46659(9) 0.0245(3) Uani d . 1.0 8 . .
    O O5 0.15319(4) 0.51499(8) 0.46408(10) 0.0278(3) Uani d . 1.0 8 . .
    O O6 0.12949(4) 0.38111(8) 0.58408(9) 0.0234(3) Uani d . 1.0 8 . .
    C C1 0.35694(5) 0.41174(11) -0.10207(12) 0.0193(3) Uani d . 1.0 8 . .
    C C2 0.37847(5) 0.33352(12) -0.17183(12) 0.0198(3) Uani d . 1.0 8 . .
    C C3 0.40986(5) 0.36425(12) -0.25797(12) 0.0212(3) Uani d . 1.0 8 . .
    C C4 0.41931(6) 0.47473(12) -0.27835(13) 0.0249(4) Uani d . 1.0 8 . .
    C C5 0.39742(6) 0.55328(12) -0.21089(14) 0.0260(4) Uani d . 1.0 8 . .
    C C6 0.36726(5) 0.52305(12) -0.12270(13) 0.0231(3) Uani d . 1.0 8 . .
    C C7 0.32531(5) 0.37938(11) -0.00602(12) 0.0183(3) Uani d . 1.0 8 . .
    C C8 0.32783(5) 0.27412(11) 0.04357(13) 0.0218(3) Uani d . 1.0 8 . .
    C C9 0.29951(5) 0.24567(11) 0.13554(13) 0.0221(3) Uani d . 1.0 8 . .
    C C10 0.26788(5) 0.32256(11) 0.18255(12) 0.0194(3) Uani d . 1.0 8 . .
    C C11 0.26469(5) 0.42780(11) 0.13267(13) 0.0216(3) Uani d . 1.0 8 . .
    C C12 0.29254(5) 0.45500(11) 0.03963(13) 0.0219(3) Uani d . 1.0 8 . .
    C C13 0.51901(6) 0.30330(15) -0.55382(14) 0.0340(4) Uani d . 1.0 8 . .
    C C14 0.49283(6) 0.23779(13) -0.46382(14) 0.0291(4) Uani d . 1.0 8 . .
    C C15 0.43394(5) 0.27607(12) -0.32420(12) 0.0213(3) Uani d . 1.0 8 . .
    C C16 0.23830(5) 0.29209(11) 0.28132(12) 0.0195(3) Uani d . 1.0 8 . .
    C C17 0.21060(5) 0.36805(11) 0.34202(12) 0.0201(3) Uani d . 1.0 8 . .
    C C18 0.18231(5) 0.33257(12) 0.43284(13) 0.0202(3) Uani d . 1.0 8 . .
    C C19 0.15335(5) 0.42051(11) 0.49450(12) 0.0203(3) Uani d . 1.0 8 . .
    C C20 0.10152(6) 0.46341(12) 0.64510(14) 0.0265(4) Uani d . 1.0 8 . .
    C C21 0.07504(6) 0.40539(14) 0.73898(14) 0.0297(4) Uani d . 1.0 8 . .
    H H1 0.3716 0.2580 -0.1604 0.0238 Uiso calc R 1.0 8 . .
    H H2 0.4405 0.4959 -0.3376 0.0299 Uiso calc R 1.0 8 . .
    H H3 0.4031 0.6288 -0.2253 0.0312 Uiso calc R 1.0 8 . .
    H H4 0.3534 0.5780 -0.0757 0.0277 Uiso calc R 1.0 8 . .
    H H5 0.2894 0.5264 0.0059 0.0263 Uiso calc R 1.0 8 . .
    H H6 0.2432 0.4809 0.1630 0.0259 Uiso calc R 1.0 8 . .
    H H7 0.3016 0.1733 0.1670 0.0265 Uiso calc R 1.0 8 . .
    H H8 0.3494 0.2210 0.0135 0.0262 Uiso calc R 1.0 8 . .
    H H9C 0.5393 0.2540 -0.5986 0.0408 Uiso calc R 1.0 8 . .
    H H10B 0.5411 0.3582 -0.5116 0.0408 Uiso calc R 1.0 8 . .
    H H11A 0.4936 0.3401 -0.6096 0.0408 Uiso calc R 1.0 8 . .
    H H12A 0.4691 0.1840 -0.5052 0.0350 Uiso calc R 1.0 8 . .
    H H13B 0.5179 0.1978 -0.4085 0.0350 Uiso calc R 1.0 8 . .
    H H14 0.2155(10) 0.182(3) 0.374(3) 0.093(9) Uiso d . 1.0 8 . .
    H H15 0.2111 0.4436 0.3214 0.0242 Uiso calc R 1.0 8 . .
    H H16B 0.0765 0.5005 0.5870 0.0318 Uiso calc R 1.0 8 . .
    H H17A 0.1250 0.5194 0.6829 0.0318 Uiso calc R 1.0 8 . .
    H H18A 0.0509 0.3523 0.7003 0.0356 Uiso calc R 1.0 8 . .
    H H19B 0.0569 0.4591 0.7835 0.0356 Uiso calc R 1.0 8 . .
    H H20C 0.1000 0.3669 0.7944 0.0356 Uiso calc R 1.0 8 . .
loop_
    _atom_site_aniso_label
    _atom_site_aniso_U_11
    _atom_site_aniso_U_22
    _atom_site_aniso_U_33
    _atom_site_aniso_U_12
    _atom_site_aniso_U_13
    _atom_site_aniso_U_23
    O1 0.0321(6) 0.0274(6) 0.0253(6) -0.0054(5) 0.0144(5) -0.0032(5)
    O2 0.0332(6) 0.0216(6) 0.0288(6) -0.0009(5) 0.0111(5) -0.0018(5)
    O3 0.0289(6) 0.0146(5) 0.0300(6) 0.0008(5) 0.0104(5) 0.0027(5)
    O4 0.0312(6) 0.0165(5) 0.0272(6) -0.0002(4) 0.0094(5) 0.0034(4)
    O5 0.0335(6) 0.0162(6) 0.0359(6) -0.0007(5) 0.0139(5) 0.0015(5)
    O6 0.0283(6) 0.0197(5) 0.0237(6) 0.0009(5) 0.0098(5) -0.0004(4)
    C1 0.0192(7) 0.0195(7) 0.0191(7) -0.0011(6) 0.0023(6) 0.0012(6)
    C2 0.0226(7) 0.0175(7) 0.0194(7) -0.0020(6) 0.0024(6) 0.0002(6)
    C3 0.0224(7) 0.0227(8) 0.0188(7) -0.0020(6) 0.0031(6) -0.0001(6)
    C4 0.0262(8) 0.0257(8) 0.0237(7) -0.0037(6) 0.0071(6) 0.0031(6)
    C5 0.0312(8) 0.0173(7) 0.0304(8) -0.0027(6) 0.0068(7) 0.0036(6)
    C6 0.0255(8) 0.0179(7) 0.0262(8) 0.0006(6) 0.0045(6) -0.0002(6)
    C7 0.0204(7) 0.0156(7) 0.0190(7) -0.0014(6) 0.0027(6) -0.0004(6)
    C8 0.0258(8) 0.0157(7) 0.0249(8) 0.0021(6) 0.0071(6) -0.0011(6)
    C9 0.0264(8) 0.0145(7) 0.0259(8) 0.0000(6) 0.0050(6) 0.0017(6)
    C10 0.0201(7) 0.0171(7) 0.0211(7) -0.0022(6) 0.0033(6) -0.0004(6)
    C11 0.0229(7) 0.0166(7) 0.0260(8) 0.0014(6) 0.0056(6) -0.0008(6)
    C12 0.0258(8) 0.0157(7) 0.0247(8) 0.0010(6) 0.0048(6) 0.0028(6)
    C13 0.0285(9) 0.0509(11) 0.0240(8) -0.0059(8) 0.0092(7) -0.0023(8)
    C14 0.0311(9) 0.0330(9) 0.0248(8) -0.0032(7) 0.0101(7) -0.0076(7)
    C15 0.0226(7) 0.0236(8) 0.0179(7) -0.0040(6) 0.0030(6) -0.0006(6)
    C16 0.0197(7) 0.0167(7) 0.0221(7) -0.0023(6) 0.0019(6) 0.0006(6)
    C17 0.0236(7) 0.0143(7) 0.0234(7) -0.0018(6) 0.0065(6) 0.0022(6)
    C18 0.0203(7) 0.0189(7) 0.0213(7) -0.0009(6) 0.0014(6) 0.0003(6)
    C19 0.0205(7) 0.0197(7) 0.0206(7) -0.0030(6) 0.0023(6) 0.0008(6)
    C20 0.0306(8) 0.0222(8) 0.0282(8) 0.0010(6) 0.0105(7) -0.0041(6)
    C21 0.0311(9) 0.0333(9) 0.0256(8) -0.0030(7) 0.0070(7) -0.0047(7)
_geom_special_details     .
loop_
    _geom_bond_atom_site_label_1
    _geom_bond_atom_site_label_2
    _geom_bond_site_symmetry_1
    _geom_bond_site_symmetry_2
    _geom_bond_distance
    _geom_bond_publ_flag
    O1 C14 . . 1.453(2) no
    O1 C15 . . 1.3410(19) no
    O2 C15 . . 1.2122(19) no
    O3 C16 . . 1.3063(18) no
    O4 C18 . . 1.2736(19) no
    O5 C19 . . 1.2014(18) no
    O6 C19 . . 1.3325(19) no
    O6 C20 . . 1.461(2) no
    C1 C2 . . 1.394(2) no
    C1 C6 . . 1.409(2) no
    C1 C7 . . 1.487(3) no
    C2 C3 . . 1.392(3) no
    C3 C4 . . 1.394(3) no
    C3 C15 . . 1.489(2) no
    C4 C5 . . 1.386(3) no
    C5 C6 . . 1.387(3) no
    C7 C8 . . 1.398(2) no
    C7 C12 . . 1.401(2) no
    C8 C9 . . 1.383(3) no
    C9 C10 . . 1.399(2) no
    C10 C11 . . 1.399(2) no
    C10 C16 . . 1.471(3) no
    C11 C12 . . 1.381(3) no
    C13 C14 . . 1.513(3) no
    C16 C17 . . 1.403(2) no
    C17 C18 . . 1.396(3) no
    C18 C19 . . 1.527(2) no
    C20 C21 . . 1.503(3) no
    O3 H14 . . 0.98(3) no
    C2 H1 . . 0.950 no
    C4 H2 . . 0.950 no
    C5 H3 . . 0.950 no
    C6 H4 . . 0.950 no
    C8 H8 . . 0.950 no
    C9 H7 . . 0.950 no
    C11 H6 . . 0.950 no
    C12 H5 . . 0.950 no
    C13 H9C . . 0.980 no
    C13 H10B . . 0.980 no
    C13 H11A . . 0.980 no
    C14 H12A . . 0.990 no
    C14 H13B . . 0.990 no
    C17 H15 . . 0.950 no
    C20 H16B . . 0.990 no
    C20 H17A . . 0.990 no
    C21 H18A . . 0.980 no
    C21 H19B . . 0.980 no
    C21 H20C . . 0.980 no
loop_
    _geom_contact_atom_site_label_1
    _geom_contact_atom_site_label_2
    _geom_contact_distance
    _geom_contact_site_symmetry_1
    _geom_contact_site_symmetry_2
    _geom_contact_publ_flag
    O1 C4 2.713(2) . . no
    O2 C2 2.843(2) . . no
    O2 C14 2.672(3) . . no
    O3 O4 2.522(2) . . no
    O3 C9 2.768(3) . . no
    O3 C18 2.757(2) . . no
    O4 O5 3.506(2) . . no
    O4 O6 2.6695(18) . . no
    O4 C16 2.819(3) . . no
    O5 C17 2.802(2) . . no
    O5 C20 2.643(3) . . no
    C1 C4 2.816(3) . . no
    C2 C5 2.770(3) . . no
    C2 C8 2.975(3) . . no
    C3 C6 2.774(3) . . no
    C6 C12 2.950(3) . . no
    C7 C10 2.821(3) . . no
    C8 C11 2.771(3) . . no
    C9 C12 2.769(3) . . no
    C11 C17 2.969(3) . . no
    O1 C15 3.496(3) . 2_654 no
    O2 O4 3.341(3) . 7_555 no
    O2 O5 3.505(2) . 7_555 no
    O2 O6 3.344(3) . 7_555 no
    O2 C18 3.078(3) . 7_555 no
    O2 C19 3.053(3) . 7_555 no
    O2 C20 3.352(3) . 6_545 no
    O2 C21 3.432(3) . 6_545 no
    O3 O4 3.273(3) . 7_556 no
    O3 C1 3.490(3) . 7_555 no
    O3 C2 3.340(3) . 7_555 no
    O3 C11 3.244(2) . 6_545 no
    O3 C12 3.446(2) . 6_545 no
    O3 C18 3.385(3) . 7_556 no
    O4 O2 3.341(3) . 7_555 no
    O4 O3 3.273(3) . 7_556 no
    O4 C2 3.591(3) . 7_555 no
    O4 C3 3.371(3) . 7_555 no
    O4 C6 3.411(2) . 6_545 no
    O4 C12 3.475(3) . 6_545 no
    O4 C15 3.263(3) . 7_555 no
    O4 C16 3.399(3) . 7_556 no
    O5 O2 3.505(2) . 7_555 no
    O5 C8 3.202(2) . 6_555 no
    O5 C9 3.322(2) . 6_555 no
    O5 C11 3.415(3) . 4_565 no
    O5 C21 3.244(3) . 4_564 no
    O6 O2 3.344(3) . 7_555 no
    C1 O3 3.490(3) . 7_555 no
    C2 O3 3.340(3) . 7_555 no
    C2 O4 3.591(3) . 7_555 no
    C2 C13 3.537(3) . 2_654 no
    C2 C16 3.561(3) . 7_555 no
    C3 O4 3.371(3) . 7_555 no
    C6 O4 3.411(2) . 6_555 no
    C8 O5 3.202(2) . 6_545 no
    C8 C10 3.596(3) . 7_555 no
    C9 O5 3.322(2) . 6_545 no
    C10 C8 3.596(3) . 7_555 no
    C11 O3 3.244(2) . 6_555 no
    C11 O5 3.415(3) . 4_564 no
    C12 O3 3.446(2) . 6_555 no
    C12 O4 3.475(3) . 6_555 no
    C13 C2 3.537(3) . 2_654 no
    C15 O1 3.496(3) . 2_654 no
    C15 O4 3.263(3) . 7_555 no
    C15 C18 3.463(3) . 7_555 no
    C16 O4 3.399(3) . 7_556 no
    C16 C2 3.561(3) . 7_555 no
    C18 O2 3.078(3) . 7_555 no
    C18 O3 3.385(3) . 7_556 no
    C18 C15 3.463(3) . 7_555 no
    C19 O2 3.053(3) . 7_555 no
    C20 O2 3.352(3) . 6_555 no
    C21 O2 3.432(3) . 6_555 no
    C21 O5 3.244(3) . 4_565 no
    O1 H2 2.3982 . . no
    O1 H9C 3.2233 . . no
    O1 H10B 2.5354 . . no
    O1 H11A 2.5700 . . no
    O2 H1 2.5449 . . no
    O2 H12A 2.5507 . . no
    O2 H13B 2.7648 . . no
    O3 H7 2.4545 . . no
    O3 H15 3.1988 . . no
    O4 H14 1.61(3) . . no
    O4 H15 3.1969 . . no
    O5 H15 2.4907 . . no
    O5 H16B 2.5829 . . no
    O5 H17A 2.6402 . . no
    O6 H18A 2.5990 . . no
    O6 H19B 3.2448 . . no
    O6 H20C 2.5671 . . no
    C1 H3 3.2829 . . no
    C1 H5 2.6641 . . no
    C1 H8 2.6798 . . no
    C2 H2 3.2759 . . no
    C2 H4 3.2622 . . no
    C2 H8 2.6707 . . no
    C3 H3 3.2539 . . no
    C4 H1 3.2700 . . no
    C4 H4 3.2636 . . no
    C6 H1 3.2632 . . no
    C6 H2 3.2687 . . no
    C6 H5 2.6431 . . no
    C7 H1 2.6736 . . no
    C7 H4 2.6748 . . no
    C7 H6 3.2793 . . no
    C7 H7 3.2765 . . no
    C8 H1 2.6799 . . no
    C8 H5 3.2553 . . no
    C9 H6 3.2652 . . no
    C10 H5 3.2666 . . no
    C10 H8 3.2685 . . no
    C10 H14 3.18(3) . . no
    C10 H15 2.7149 . . no
    C11 H7 3.2650 . . no
    C11 H15 2.6786 . . no
    C12 H4 2.6412 . . no
    C12 H8 3.2562 . . no
    C15 H1 2.6085 . . no
    C15 H2 2.6912 . . no
    C15 H12A 2.5793 . . no
    C15 H13B 2.6884 . . no
    C16 H6 2.6678 . . no
    C16 H7 2.6493 . . no
    C17 H6 2.6534 . . no
    C17 H14 2.30(3) . . no
    C18 H14 2.17(3) . . no
    C19 H15 2.6130 . . no
    C19 H16B 2.5769 . . no
    C19 H17A 2.6111 . . no
    H1 H8 2.1435 . . no
    H2 H3 2.3368 . . no
    H3 H4 2.3256 . . no
    H4 H5 2.1096 . . no
    H5 H6 2.3181 . . no
    H6 H15 2.0993 . . no
    H7 H8 2.3193 . . no
    H7 H14 3.4244 . . no
    H9C H12A 2.3887 . . no
    H9C H13B 2.3637 . . no
    H10B H12A 2.8649 . . no
    H10B H13B 2.3859 . . no
    H11A H12A 2.3613 . . no
    H11A H13B 2.8648 . . no
    H14 H15 3.2475 . . no
    H16B H18A 2.3503 . . no
    H16B H19B 2.3716 . . no
    H16B H20C 2.8545 . . no
    H17A H18A 2.8545 . . no
    H17A H19B 2.3484 . . no
    H17A H20C 2.3735 . . no
    O2 H13B 2.7405 . 2_654 no
    O2 H16B 3.3321 . 6_545 no
    O2 H17A 2.8585 . 6_545 no
    O2 H19B 2.7254 . 6_545 no
    O3 H1 3.2877 . 7_555 no
    O3 H5 2.9972 . 6_545 no
    O3 H6 2.5881 . 6_545 no
    O4 H1 3.5590 . 7_555 no
    O4 H4 2.4644 . 6_545 no
    O4 H5 2.6608 . 6_545 no
    O4 H14 3.32(3) . 7_556 no
    O5 H6 3.0949 . 4_565 no
    O5 H7 2.7758 . 6_555 no
    O5 H8 2.5269 . 6_555 no
    O5 H17A 3.1902 . 4_564 no
    O5 H19B 3.1066 . 4_564 no
    O5 H20C 2.6696 . 4_564 no
    O6 H6 3.4902 . 4_565 no
    O6 H7 3.2419 . 7_556 no
    O6 H12A 2.7919 . 7_555 no
    C1 H10B 2.9426 . 2_654 no
    C2 H10B 2.8215 . 2_654 no
    C2 H13B 3.2567 . 2_654 no
    C2 H14 3.19(3) . 7_555 no
    C3 H10B 3.1638 . 2_654 no
    C3 H13B 3.2453 . 2_654 no
    C3 H14 3.49(3) . 7_555 no
    C4 H10B 3.3647 . 3_664 no
    C4 H11A 3.5559 . 3_664 no
    C4 H11A 3.4333 . 4_565 no
    C5 H11A 2.9830 . 4_565 no
    C6 H2 3.5703 . 4_565 no
    C6 H10B 3.3854 . 2_654 no
    C7 H3 3.5820 . 4_565 no
    C7 H10B 3.5428 . 2_654 no
    C8 H3 3.3219 . 4_565 no
    C8 H9C 3.5293 . 2_654 no
    C8 H20C 3.0334 . 7_556 no
    C9 H3 3.3851 . 4_565 no
    C9 H20C 3.0310 . 7_556 no
    C10 H4 3.5624 . 4_565 no
    C11 H14 3.14(3) . 6_555 no
    C12 H7 3.5853 . 7_555 no
    C12 H14 2.94(3) . 6_555 no
    C12 H15 3.3303 . 4_564 no
    C13 H2 2.9857 . 3_664 no
    C13 H3 3.4897 . 3_664 no
    C13 H3 3.5519 . 4_564 no
    C13 H18A 3.0176 . 7_555 no
    C13 H18A 3.5234 . 8_553 no
    C13 H20C 3.5510 . 8_553 no
    C14 H18A 2.9897 . 7_555 no
    C15 H13B 2.9416 . 2_654 no
    C16 H1 3.1478 . 7_555 no
    C16 H5 3.5161 . 4_565 no
    C17 H1 3.2167 . 7_555 no
    C17 H5 2.9340 . 4_565 no
    C17 H17A 3.0634 . 4_564 no
    C18 H1 3.4183 . 7_555 no
    C18 H5 3.3520 . 4_565 no
    C18 H14 3.30(3) . 7_556 no
    C18 H17A 3.5401 . 4_564 no
    C19 H6 3.1253 . 4_565 no
    C19 H12A 3.5092 . 7_555 no
    C19 H17A 3.5716 . 4_564 no
    C20 H7 3.5648 . 7_556 no
    C20 H12A 2.9325 . 7_555 no
    C20 H15 3.5299 . 4_565 no
    C21 H3 3.4284 . 6_545 no
    C21 H7 3.4721 . 7_556 no
    C21 H8 3.5970 . 7_556 no
    C21 H9C 2.8914 . 8_456 no
    C21 H12A 2.9651 . 7_555 no
    C21 H18A 3.5436 . 2_556 no
    C21 H19B 3.5504 . 2_556 no
    H1 O3 3.2877 . 7_555 no
    H1 O4 3.5590 . 7_555 no
    H1 C16 3.1478 . 7_555 no
    H1 C17 3.2167 . 7_555 no
    H1 C18 3.4183 . 7_555 no
    H1 H9C 3.5497 . 2_654 no
    H1 H10B 3.1063 . 2_654 no
    H1 H13B 3.0453 . 2_654 no
    H1 H14 3.2330 . 7_555 no
    H1 H16B 3.4926 . 6_545 no
    H1 H17A 2.9232 . 6_545 no
    H2 C6 3.5703 . 4_564 no
    H2 C13 2.9857 . 3_664 no
    H2 H2 3.5455 . 2_654 no
    H2 H4 3.4624 . 4_564 no
    H2 H9C 3.1920 . 3_664 no
    H2 H10B 2.5369 . 3_664 no
    H2 H11A 2.7640 . 3_664 no
    H2 H11A 3.4310 . 4_565 no
    H3 C7 3.5820 . 4_564 no
    H3 C8 3.3219 . 4_564 no
    H3 C9 3.3851 . 4_564 no
    H3 C13 3.4897 . 3_664 no
    H3 C13 3.5519 . 4_565 no
    H3 C21 3.4284 . 6_555 no
    H3 H9C 2.9870 . 3_664 no
    H3 H10B 3.4412 . 3_664 no
    H3 H11A 3.4889 . 3_664 no
    H3 H11A 2.6355 . 4_565 no
    H3 H18A 2.9882 . 6_555 no
    H3 H20C 3.0038 . 6_555 no
    H4 O4 2.4644 . 6_555 no
    H4 C10 3.5624 . 4_564 no
    H4 H2 3.4624 . 4_565 no
    H4 H14 3.3091 . 6_555 no
    H5 O3 2.9972 . 6_555 no
    H5 O4 2.6608 . 6_555 no
    H5 C16 3.5161 . 4_564 no
    H5 C17 2.9340 . 4_564 no
    H5 C18 3.3520 . 4_564 no
    H5 H14 2.3365 . 6_555 no
    H5 H15 2.8002 . 4_564 no
    H6 O3 2.5881 . 6_555 no
    H6 O5 3.0949 . 4_564 no
    H6 O6 3.4902 . 4_564 no
    H6 C19 3.1253 . 4_564 no
    H6 H7 3.3205 . 6_555 no
    H6 H14 2.7309 . 6_555 no
    H6 H17A 3.1715 . 4_564 no
    H7 O5 2.7758 . 6_545 no
    H7 O6 3.2419 . 7_556 no
    H7 C12 3.5853 . 7_555 no
    H7 C20 3.5648 . 7_556 no
    H7 C21 3.4721 . 7_556 no
    H7 H6 3.3205 . 6_545 no
    H7 H15 2.8263 . 6_545 no
    H7 H17A 3.3859 . 7_556 no
    H7 H20C 2.6507 . 7_556 no
    H8 O5 2.5269 . 6_545 no
    H8 C21 3.5970 . 7_556 no
    H8 H9C 3.0378 . 2_654 no
    H8 H10B 3.3570 . 2_654 no
    H8 H16B 3.5833 . 6_545 no
    H8 H17A 3.4169 . 6_545 no
    H8 H20C 2.6434 . 7_556 no
    H9C C8 3.5293 . 2_654 no
    H9C C21 2.8914 . 8_553 no
    H9C H1 3.5497 . 2_654 no
    H9C H2 3.1920 . 3_664 no
    H9C H3 2.9870 . 3_664 no
    H9C H8 3.0378 . 2_654 no
    H9C H11A 3.4602 . 2_653 no
    H9C H18A 2.8535 . 7_555 no
    H9C H18A 2.6475 . 8_553 no
    H9C H19B 2.9744 . 8_553 no
    H9C H20C 2.5743 . 8_553 no
    H10B C1 2.9426 . 2_654 no
    H10B C2 2.8215 . 2_654 no
    H10B C3 3.1638 . 2_654 no
    H10B C4 3.3647 . 3_664 no
    H10B C6 3.3854 . 2_654 no
    H10B C7 3.5428 . 2_654 no
    H10B H1 3.1063 . 2_654 no
    H10B H2 2.5369 . 3_664 no
    H10B H3 3.4412 . 3_664 no
    H10B H8 3.3570 . 2_654 no
    H11A C4 3.5559 . 3_664 no
    H11A C4 3.4333 . 4_564 no
    H11A C5 2.9830 . 4_564 no
    H11A H2 2.7640 . 3_664 no
    H11A H2 3.4310 . 4_564 no
    H11A H3 3.4889 . 3_664 no
    H11A H3 2.6355 . 4_564 no
    H11A H9C 3.4602 . 2_653 no
    H11A H11A 3.2029 . 2_653 no
    H11A H18A 2.7724 . 7_555 no
    H12A O6 2.7919 . 7_555 no
    H12A C19 3.5092 . 7_555 no
    H12A C20 2.9325 . 7_555 no
    H12A C21 2.9651 . 7_555 no
    H12A H16B 2.6725 . 7_555 no
    H12A H18A 2.2402 . 7_555 no
    H12A H19B 3.5794 . 7_555 no
    H13B O2 2.7405 . 2_654 no
    H13B C2 3.2567 . 2_654 no
    H13B C3 3.2453 . 2_654 no
    H13B C15 2.9416 . 2_654 no
    H13B H1 3.0453 . 2_654 no
    H13B H16B 2.8690 . 5_544 no
    H14 O4 3.32(3) . 7_556 no
    H14 C2 3.19(3) . 7_555 no
    H14 C3 3.49(3) . 7_555 no
    H14 C11 3.14(3) . 6_545 no
    H14 C12 2.94(3) . 6_545 no
    H14 C18 3.30(3) . 7_556 no
    H14 H1 3.2330 . 7_555 no
    H14 H4 3.3091 . 6_545 no
    H14 H5 2.3365 . 6_545 no
    H14 H6 2.7309 . 6_545 no
    H15 C12 3.3303 . 4_565 no
    H15 C20 3.5299 . 4_564 no
    H15 H5 2.8002 . 4_565 no
    H15 H7 2.8263 . 6_555 no
    H15 H17A 2.6640 . 4_564 no
    H16B O2 3.3321 . 6_555 no
    H16B H1 3.4926 . 6_555 no
    H16B H8 3.5833 . 6_555 no
    H16B H12A 2.6725 . 7_555 no
    H16B H13B 2.8690 . 5_456 no
    H16B H19B 3.4230 . 4_564 no
    H17A O2 2.8585 . 6_555 no
    H17A O5 3.1902 . 4_565 no
    H17A C17 3.0634 . 4_565 no
    H17A C18 3.5401 . 4_565 no
    H17A C19 3.5716 . 4_565 no
    H17A H1 2.9232 . 6_555 no
    H17A H6 3.1715 . 4_565 no
    H17A H7 3.3859 . 7_556 no
    H17A H8 3.4169 . 6_555 no
    H17A H15 2.6640 . 4_565 no
    H18A C13 3.0176 . 7_555 no
    H18A C13 3.5234 . 8_456 no
    H18A C14 2.9897 . 7_555 no
    H18A C21 3.5436 . 2_556 no
    H18A H3 2.9882 . 6_545 no
    H18A H9C 2.8535 . 7_555 no
    H18A H9C 2.6475 . 8_456 no
    H18A H11A 2.7724 . 7_555 no
    H18A H12A 2.2402 . 7_555 no
    H18A H18A 3.0315 . 2_556 no
    H18A H19B 3.1694 . 2_556 no
    H19B O2 2.7254 . 6_555 no
    H19B O5 3.1066 . 4_565 no
    H19B C21 3.5504 . 2_556 no
    H19B H9C 2.9744 . 8_456 no
    H19B H12A 3.5794 . 7_555 no
    H19B H16B 3.4230 . 4_565 no
    H19B H18A 3.1694 . 2_556 no
    H19B H19B 3.0404 . 2_556 no
    H20C O5 2.6696 . 4_565 no
    H20C C8 3.0334 . 7_556 no
    H20C C9 3.0310 . 7_556 no
    H20C C13 3.5510 . 8_456 no
    H20C H3 3.0038 . 6_545 no
    H20C H7 2.6507 . 7_556 no
    H20C H8 2.6434 . 7_556 no
    H20C H9C 2.5743 . 8_456 no
loop_
    _geom_angle_atom_site_label_1
    _geom_angle_atom_site_label_2
    _geom_angle_atom_site_label_3
    _geom_angle_site_symmetry_1
    _geom_angle_site_symmetry_2
    _geom_angle_site_symmetry_3
    _geom_angle
    _geom_angle_publ_flag
    C14 O1 C15 . . . 116.21(13) no
    C19 O6 C20 . . . 114.27(12) no
    C2 C1 C6 . . . 117.95(14) no
    C2 C1 C7 . . . 121.42(13) no
    C6 C1 C7 . . . 120.60(13) no
    C1 C2 C3 . . . 121.08(14) no
    C2 C3 C4 . . . 120.35(14) no
    C2 C3 C15 . . . 118.15(14) no
    C4 C3 C15 . . . 121.47(14) no
    C3 C4 C5 . . . 119.04(15) no
    C4 C5 C6 . . . 120.84(14) no
    C1 C6 C5 . . . 120.69(14) no
    C1 C7 C8 . . . 121.64(13) no
    C1 C7 C12 . . . 120.66(13) no
    C8 C7 C12 . . . 117.68(14) no
    C7 C8 C9 . . . 121.33(13) no
    C8 C9 C10 . . . 120.55(13) no
    C9 C10 C11 . . . 118.55(14) no
    C9 C10 C16 . . . 120.26(13) no
    C11 C10 C16 . . . 121.19(13) no
    C10 C11 C12 . . . 120.49(13) no
    C7 C12 C11 . . . 121.37(13) no
    O1 C14 C13 . . . 105.84(14) no
    O1 C15 O2 . . . 123.72(14) no
    O1 C15 C3 . . . 111.68(13) no
    O2 C15 C3 . . . 124.58(14) no
    O3 C16 C10 . . . 116.68(12) no
    O3 C16 C17 . . . 120.13(13) no
    C10 C16 C17 . . . 123.19(13) no
    C16 C17 C18 . . . 119.95(13) no
    O4 C18 C17 . . . 124.30(14) no
    O4 C18 C19 . . . 119.08(13) no
    C17 C18 C19 . . . 116.62(13) no
    O5 C19 O6 . . . 124.89(14) no
    O5 C19 C18 . . . 122.13(14) no
    O6 C19 C18 . . . 112.98(12) no
    O6 C20 C21 . . . 107.65(13) no
    C16 O3 H14 . . . 106.3(16) no
    C1 C2 H1 . . . 119.454 no
    C3 C2 H1 . . . 119.466 no
    C3 C4 H2 . . . 120.476 no
    C5 C4 H2 . . . 120.481 no
    C4 C5 H3 . . . 119.592 no
    C6 C5 H3 . . . 119.564 no
    C1 C6 H4 . . . 119.650 no
    C5 C6 H4 . . . 119.663 no
    C7 C8 H8 . . . 119.343 no
    C9 C8 H8 . . . 119.332 no
    C8 C9 H7 . . . 119.710 no
    C10 C9 H7 . . . 119.736 no
    C10 C11 H6 . . . 119.748 no
    C12 C11 H6 . . . 119.758 no
    C7 C12 H5 . . . 119.317 no
    C11 C12 H5 . . . 119.315 no
    C14 C13 H9C . . . 109.471 no
    C14 C13 H10B . . . 109.472 no
    C14 C13 H11A . . . 109.458 no
    H9C C13 H10B . . . 109.476 no
    H9C C13 H11A . . . 109.476 no
    H10B C13 H11A . . . 109.474 no
    O1 C14 H12A . . . 110.568 no
    O1 C14 H13B . . . 110.569 no
    C13 C14 H12A . . . 110.576 no
    C13 C14 H13B . . . 110.560 no
    H12A C14 H13B . . . 108.723 no
    C16 C17 H15 . . . 120.025 no
    C18 C17 H15 . . . 120.024 no
    O6 C20 H16B . . . 110.178 no
    O6 C20 H17A . . . 110.180 no
    C21 C20 H16B . . . 110.180 no
    C21 C20 H17A . . . 110.180 no
    H16B C20 H17A . . . 108.472 no
    C20 C21 H18A . . . 109.474 no
    C20 C21 H19B . . . 109.479 no
    C20 C21 H20C . . . 109.475 no
    H18A C21 H19B . . . 109.468 no
    H18A C21 H20C . . . 109.466 no
    H19B C21 H20C . . . 109.466 no
loop_
    _geom_torsion_atom_site_label_1
    _geom_torsion_atom_site_label_2
    _geom_torsion_atom_site_label_3
    _geom_torsion_atom_site_label_4
    _geom_torsion_site_symmetry_1
    _geom_torsion_site_symmetry_2
    _geom_torsion_site_symmetry_3
    _geom_torsion_site_symmetry_4
    _geom_torsion
    _geom_torsion_publ_flag
    C14 O1 C15 O2 . . . . -1.11(18) no
    C14 O1 C15 C3 . . . . 177.38(10) no
    C15 O1 C14 C13 . . . . 171.47(10) no
    C15 O1 C14 H12A . . . . 51.7 no
    C15 O1 C14 H13B . . . . -68.8 no
    H14 O3 C16 C10 . . . . -176.2(15) no
    H14 O3 C16 C17 . . . . 3.5(15) no
    C19 O6 C20 C21 . . . . 177.39(10) no
    C19 O6 C20 H16B . . . . 57.2 no
    C19 O6 C20 H17A . . . . -62.4 no
    C20 O6 C19 O5 . . . . 0.51(18) no
    C20 O6 C19 C18 . . . . 179.85(10) no
    C2 C1 C6 C5 . . . . 0.80(18) no
    C2 C1 C6 H4 . . . . -179.2 no
    C6 C1 C2 C3 . . . . 1.00(18) no
    C6 C1 C2 H1 . . . . -179.0 no
    C2 C1 C7 C8 . . . . 19.70(18) no
    C2 C1 C7 C12 . . . . -161.64(11) no
    C7 C1 C2 C3 . . . . -177.12(11) no
    C7 C1 C2 H1 . . . . 2.9 no
    C6 C1 C7 C8 . . . . -158.37(11) no
    C6 C1 C7 C12 . . . . 20.29(18) no
    C7 C1 C6 C5 . . . . 178.94(11) no
    C7 C1 C6 H4 . . . . -1.1 no
    C1 C2 C3 C4 . . . . -1.72(19) no
    C1 C2 C3 C15 . . . . 176.49(11) no
    H1 C2 C3 C4 . . . . 178.3 no
    H1 C2 C3 C15 . . . . -3.5 no
    C2 C3 C4 C5 . . . . 0.6(2) no
    C2 C3 C4 H2 . . . . -179.4 no
    C2 C3 C15 O1 . . . . -176.05(11) no
    C2 C3 C15 O2 . . . . 2.42(19) no
    C4 C3 C15 O1 . . . . 2.14(17) no
    C4 C3 C15 O2 . . . . -179.39(12) no
    C15 C3 C4 C5 . . . . -177.53(11) no
    C15 C3 C4 H2 . . . . 2.5 no
    C3 C4 C5 C6 . . . . 1.2(2) no
    C3 C4 C5 H3 . . . . -178.8 no
    H2 C4 C5 C6 . . . . -178.8 no
    H2 C4 C5 H3 . . . . 1.2 no
    C4 C5 C6 C1 . . . . -1.9(2) no
    C4 C5 C6 H4 . . . . 178.1 no
    H3 C5 C6 C1 . . . . 178.1 no
    H3 C5 C6 H4 . . . . -1.9 no
    C1 C7 C8 C9 . . . . 177.89(11) no
    C1 C7 C8 H8 . . . . -2.1 no
    C1 C7 C12 C11 . . . . -176.92(11) no
    C1 C7 C12 H5 . . . . 3.1 no
    C8 C7 C12 C11 . . . . 1.78(19) no
    C8 C7 C12 H5 . . . . -178.2 no
    C12 C7 C8 C9 . . . . -0.80(19) no
    C12 C7 C8 H8 . . . . 179.2 no
    C7 C8 C9 C10 . . . . -0.80(19) no
    C7 C8 C9 H7 . . . . 179.2 no
    H8 C8 C9 C10 . . . . 179.2 no
    H8 C8 C9 H7 . . . . -0.8 no
    C8 C9 C10 C11 . . . . 1.45(19) no
    C8 C9 C10 C16 . . . . -179.30(11) no
    H7 C9 C10 C11 . . . . -178.6 no
    H7 C9 C10 C16 . . . . 0.7 no
    C9 C10 C11 C12 . . . . -0.48(19) no
    C9 C10 C11 H6 . . . . 179.5 no
    C9 C10 C16 O3 . . . . -8.07(18) no
    C9 C10 C16 C17 . . . . 172.22(11) no
    C11 C10 C16 O3 . . . . 171.16(11) no
    C11 C10 C16 C17 . . . . -8.55(19) no
    C16 C10 C11 C12 . . . . -179.72(11) no
    C16 C10 C11 H6 . . . . 0.3 no
    C10 C11 C12 C7 . . . . -1.16(19) no
    C10 C11 C12 H5 . . . . 178.8 no
    H6 C11 C12 C7 . . . . 178.8 no
    H6 C11 C12 H5 . . . . -1.2 no
    H9C C13 C14 O1 . . . . 177.7 no
    H9C C13 C14 H12A . . . . -62.5 no
    H9C C13 C14 H13B . . . . 58.0 no
    H10B C13 C14 O1 . . . . 57.7 no
    H10B C13 C14 H12A . . . . 177.5 no
    H10B C13 C14 H13B . . . . -62.0 no
    H11A C13 C14 O1 . . . . -62.3 no
    H11A C13 C14 H12A . . . . 57.5 no
    H11A C13 C14 H13B . . . . 178.0 no
    O3 C16 C17 C18 . . . . -1.40(18) no
    O3 C16 C17 H15 . . . . 178.6 no
    C10 C16 C17 C18 . . . . 178.29(11) no
    C10 C16 C17 H15 . . . . -1.7 no
    C16 C17 C18 O4 . . . . 0.2(2) no
    C16 C17 C18 C19 . . . . 179.90(10) no
    H15 C17 C18 O4 . . . . -179.8 no
    H15 C17 C18 C19 . . . . -0.1 no
    O4 C18 C19 O5 . . . . -177.60(11) no
    O4 C18 C19 O6 . . . . 3.04(17) no
    C17 C18 C19 O5 . . . . 2.66(18) no
    C17 C18 C19 O6 . . . . -176.70(11) no
    O6 C20 C21 H18A . . . . -62.1 no
    O6 C20 C21 H19B . . . . 177.9 no
    O6 C20 C21 H20C . . . . 57.9 no
    H16B C20 C21 H18A . . . . 58.1 no
    H16B C20 C21 H19B . . . . -61.9 no
    H16B C20 C21 H20C . . . . 178.1 no
    H17A C20 C21 H18A . . . . 177.7 no
    H17A C20 C21 H19B . . . . 57.7 no
    H17A C20 C21 H20C . . . . -62.3 no
loop_
    _geom_hbond_atom_site_label_D
    _geom_hbond_atom_site_label_H
    _geom_hbond_atom_site_label_A
    _geom_hbond_site_symmetry_D
    _geom_hbond_site_symmetry_H
    _geom_hbond_site_symmetry_A
    _geom_hbond_distance_DH
    _geom_hbond_distance_HA
    _geom_hbond_distance_DA
    _geom_hbond_angle_DHA
    _geom_hbond_publ_flag
    O3 H14 O4 . . . 0.98(3) 1.61(3) 2.522(2) 152(3) yes
_iucr_refine_instructions_details
;
TITL ethyl_Z-4'-4-ethoxy-3-hydroxy-4-oxobut-2-enoyl-1,1'-biphenyl-3-carboxylate
CELL  0.71069 26.57170 12.19430 11.21290 90.000 96.030 90.000
ZERR  8 0.01560 0.00500 0.00590 0.000 0.047 0.000
LATT 7
SYMM    -X,    +Y, .50-Z
SFAC C H O
UNIT 168 160 48
SHEL 99999.000000 0.000000
OMIT      5   7   0
OMIT    -14   2   9
OMIT     31   1   4
OMIT     -5   5   3
OMIT     -6   2   3
OMIT    -11   3  10
OMIT    -16   4   8
OMIT      1   7   2
OMIT    -15   7   5
OMIT    -17   3   8
OMIT      0   2   4
OMIT     -4  12   7
OMIT      8   4   3
OMIT     24   4   7
OMIT      6  12   6
OMIT    -11   5   1
OMIT      3  13   4
OMIT      6   4   3
OMIT     -8  12   1
OMIT     -9   9   7
OMIT     -2  12   3
OMIT     15   3   6
OMIT    -16   8   5
OMIT     13  13   0
OMIT     11   7   2
OMIT     -5   3   2
OMIT    -22   8   3
OMIT    -20   0  12
OMIT    -31   3   6
OMIT     14   0   4
OMIT     -4   2   3
OMIT    -15   3   4
OMIT    -11  13   6
OMIT    -22   2  10
OMIT     -8   6   2
OMIT      1   3   1
OMIT     -9   5   4
OMIT    -26   0  10
OMIT     -4   4   2
OMIT      6  10   2
L.S. 25
FMAP 2
PLAN -25
WPDB -2
HTAB
BOND $H
CONF
LIST 4
TEMP -173.0
ACTA
SIZE 0.500 0.450 0.300
WGHT    0.044800    1.600100
FVAR       0.13155
O1    3    0.465539    0.317241   -0.398506    11.00000    0.03212    0.02745 =
         0.02530   -0.00319    0.01439   -0.00541
O2    3    0.426938    0.178765   -0.311196    11.00000    0.03323    0.02159 =
         0.02875   -0.00178    0.01110   -0.00091
O3    3    0.238522    0.188548    0.311240    11.00000    0.02893    0.01460 =
         0.03001    0.00272    0.01036    0.00083
O4    3    0.179559    0.233216    0.466591    11.00000    0.03121    0.01648 =
         0.02716    0.00341    0.00937   -0.00021
O5    3    0.153188    0.514985    0.464081    11.00000    0.03346    0.01617 =
         0.03591    0.00146    0.01391   -0.00068
O6    3    0.129487    0.381110    0.584083    11.00000    0.02832    0.01971 =
         0.02366   -0.00035    0.00979    0.00086
C1    1    0.356942    0.411744   -0.102071    11.00000    0.01923    0.01951 =
         0.01909    0.00115    0.00231   -0.00111
C2    1    0.378470    0.333519   -0.171829    11.00000    0.02257    0.01750 =
         0.01938    0.00017    0.00236   -0.00199
AFIX  43
H1    2    0.371613    0.258003   -0.160404    11.00000   -1.20000
AFIX   0
C3    1    0.409857    0.364248   -0.257968    11.00000    0.02241    0.02272 =
         0.01881   -0.00014    0.00312   -0.00198
C4    1    0.419307    0.474726   -0.278348    11.00000    0.02624    0.02574 =
         0.02369    0.00314    0.00710   -0.00367
AFIX  43
H2    2    0.440450    0.495880   -0.337629    11.00000   -1.20000
AFIX   0
C5    1    0.397416    0.553280   -0.210888    11.00000    0.03124    0.01729 =
         0.03037    0.00364    0.00682   -0.00271
AFIX  43
H3    2    0.403145    0.628806   -0.225254    11.00000   -1.20000
AFIX   0
C6    1    0.367260    0.523046   -0.122699    11.00000    0.02552    0.01791 =
         0.02621   -0.00019    0.00446    0.00059
AFIX  43
H4    2    0.353412    0.577969   -0.075694    11.00000   -1.20000
AFIX   0
C7    1    0.325313    0.379385   -0.006020    11.00000    0.02036    0.01560 =
         0.01899   -0.00036    0.00267   -0.00145
C8    1    0.327827    0.274119    0.043574    11.00000    0.02579    0.01565 =
         0.02490   -0.00113    0.00710    0.00207
AFIX  43
H8    2    0.349421    0.221041    0.013504    11.00000   -1.20000
AFIX   0
C9    1    0.299514    0.245675    0.135536    11.00000    0.02641    0.01453 =
         0.02593    0.00167    0.00503    0.00000
AFIX  43
H7    2    0.301566    0.173306    0.167042    11.00000   -1.20000
AFIX   0
C10   1    0.267882    0.322560    0.182552    11.00000    0.02011    0.01715 =
         0.02115   -0.00035    0.00333   -0.00215
C11   1    0.264687    0.427795    0.132674    11.00000    0.02290    0.01656 =
         0.02604   -0.00075    0.00563    0.00138
AFIX  43
H6    2    0.243206    0.480952    0.163014    11.00000   -1.20000
AFIX   0
C12   1    0.292536    0.454995    0.039625    11.00000    0.02580    0.01572 =
         0.02474    0.00280    0.00482    0.00097
AFIX  43
H5    2    0.289405    0.526438    0.005876    11.00000   -1.20000
AFIX   0
C13   1    0.519007    0.303296   -0.553821    11.00000    0.02850    0.05094 =
         0.02396   -0.00226    0.00920   -0.00594
AFIX 137
H9C   2    0.539257    0.253956   -0.598601    11.00000   -1.20000
H10B  2    0.541140    0.358236   -0.511593    11.00000   -1.20000
H11A  2    0.493584    0.340138   -0.609583    11.00000   -1.20000
AFIX   0
C14   1    0.492833    0.237791   -0.463819    11.00000    0.03113    0.03299 =
         0.02482   -0.00759    0.01015   -0.00317
AFIX  23
H12A  2    0.469145    0.184019   -0.505202    11.00000   -1.20000
H13B  2    0.517931    0.197828   -0.408497    11.00000   -1.20000
AFIX   0
C15   1    0.433941    0.276072   -0.324203    11.00000    0.02256    0.02364 =
         0.01793   -0.00056    0.00300   -0.00395
C16   1    0.238295    0.292091    0.281324    11.00000    0.01966    0.01669 =
         0.02210    0.00060    0.00188   -0.00226
C17   1    0.210600    0.368054    0.342017    11.00000    0.02362    0.01430 =
         0.02336    0.00222    0.00648   -0.00179
AFIX  43
H15   2    0.211090    0.443571    0.321355    11.00000   -1.20000
AFIX   0
C18   1    0.182306    0.332566    0.432839    11.00000    0.02029    0.01886 =
         0.02131    0.00025    0.00135   -0.00090
C19   1    0.153351    0.420505    0.494498    11.00000    0.02053    0.01969 =
         0.02061    0.00084    0.00228   -0.00302
C20   1    0.101519    0.463414    0.645097    11.00000    0.03055    0.02221 =
         0.02820   -0.00412    0.01051    0.00096
AFIX  23
H16B  2    0.076510    0.500519    0.586973    11.00000   -1.20000
H17A  2    0.125031    0.519361    0.682938    11.00000   -1.20000
AFIX   0
C21   1    0.075041    0.405386    0.738979    11.00000    0.03109    0.03333 =
         0.02555   -0.00469    0.00704   -0.00304
AFIX 137
H18A  2    0.050884    0.352344    0.700249    11.00000   -1.20000
H19B  2    0.056940    0.459094    0.783539    11.00000   -1.20000
H20C  2    0.100035    0.366887    0.794357    11.00000   -1.20000
AFIX   0
H14   2    0.215467    0.181628    0.373671    11.00000    0.09332
HKLF 4
REM  ethyl_Z-4'-4-ethoxy-3-hydroxy-4-oxobut-2-enoyl-1,1'-biphenyl-3-carboxylate
REM R1 =  0.0402 for   2874 Fo > 4sig(Fo)  and  0.0725 for all   4109 data
REM    250 parameters refined using      0 restraints
END
WGHT      0.0447      1.6020
REM Highest difference peak  0.246,  deepest hole -0.220,  1-sigma level  0.049
Q1    1   0.2015  0.3625  0.3979  11.00000  0.05    0.25
Q2    1   0.3387  0.3916 -0.0588  11.00000  0.05    0.25
Q3    1   0.2611  0.3094  0.2418  11.00000  0.05    0.23
Q4    1   0.3970  0.3431 -0.2089  11.00000  0.05    0.23
Q5    1   0.4213  0.3226 -0.2911  11.00000  0.05    0.22
Q6    1   0.1682  0.3774  0.4654  11.00000  0.05    0.19
Q7    1   0.3723  0.5418 -0.1920  11.00000  0.05    0.19
Q8    1   0.3740  0.3750 -0.1338  11.00000  0.05    0.18
Q9    1   0.3062  0.2599  0.0826  11.00000  0.05    0.17
Q10   1   0.4004  0.5144 -0.2545  11.00000  0.05    0.17
Q11   1   0.1283  0.5177  0.3865  11.00000  0.05    0.16
Q12   1   0.2798  0.4383  0.0848  11.00000  0.05    0.16
Q13   1   0.1903  0.1893  0.4189  11.00000  0.05    0.16
Q14   1   0.1776  0.5068  0.2509  11.00000  0.05    0.16
Q15   1   0.2690  0.3750  0.1808  11.00000  0.05    0.15
Q16   1   0.2821  0.2173  0.4413  11.00000  0.05    0.15
Q17   1   0.2692  0.1748  0.3903  11.00000  0.05    0.15
Q18   1   0.4500  0.1962 -0.2431  11.00000  0.05    0.15
Q19   1   0.3513  0.2754 -0.1992  11.00000  0.05    0.15
Q20   1   0.1584  0.4812  0.3815  11.00000  0.05    0.14
Q21   1   0.2877  0.5002  0.2884  11.00000  0.05    0.14
Q22   1   0.3173  0.3213  0.0034  11.00000  0.05    0.14
Q23   1   0.5070  0.2787 -0.5008  11.00000  0.05    0.14
Q24   1   0.4528  0.2194 -0.5330  11.00000  0.05    0.14
Q25   1   0.1887  0.2952  0.5362  11.00000  0.05    0.14
;
