# Supplementary material for: Ethyl (Z)-4′-(4-eth­oxy-1-hy­droxy-3,4-dioxobut-1-en-1-yl)-[1,1′-biphen­yl]-3-carboxyl­ate
Source: Acta Crystallogr Sect E Struct Rep Online. 2013 Jul 10;69(Pt 8):o1231. doi: 10.1107/S1600536813018503 (PMC3793735; doi:10.1107/S1600536813018503)
Supplement: Supplementary file 2 [file e-69-o1231-Isup2.hkl]

# 
# h,k,l, Fc-squared, Fo-squared, sigma(Fo-squared) and status flag 
# 
data_I

_audit_update_record
;
2013-07-03 # Formatted by publCIF
;
_shelx_title
 'ethyl_Z-4'-4-ethoxy-3-hydroxy-4-oxobut-2-enoyl-1,1'-biphenyl-3-carboxylate' 
_shelx_refln_list_code          4 
_shelx_F_calc_maximum      928.08 
_exptl_crystal_F_000      1552.00 
_reflns_d_resolution_high  0.7690 
 
loop_ 
 _symmetry_equiv_pos_as_xyz 
 'x, y, z' 
 '-x, y, -z+1/2' 
 'x+1/2, y+1/2, z' 
 '-x+1/2, y+1/2, -z+1/2' 
 '-x, -y, -z' 
 'x, -y, z-1/2' 
 '-x+1/2, -y+1/2, -z' 
 'x+1/2, -y+1/2, z-1/2' 
 
_cell_length_a    26.5717 
_cell_length_b    12.1943 
_cell_length_c    11.2129 
_cell_angle_alpha  90.000 
_cell_angle_beta   96.030 
_cell_angle_gamma  90.000 
 
_shelx_F_squared_multiplier     1.000 
 
loop_ 
 _refln_index_h 
 _refln_index_k 
 _refln_index_l 
 _refln_F_squared_calc 
 _refln_F_squared_meas 
 _refln_F_squared_sigma 
 _refln_observed_status 
   4   0   0     8817.19     9147.53     56.38 o 
   6   0   0     1681.03     1617.74     16.34 o 
   8   0   0      145.09      118.10      7.80 o 
  10   0   0      952.20      984.39     20.51 o 
  12   0   0     6930.82     7212.26    106.03 o 
  14   0   0      670.39      677.15     25.71 o 
  16   0   0      288.37      278.19     18.18 o 
  18   0   0     2887.91     2798.98     80.32 o 
  20   0   0     2516.98     2571.61     43.91 o 
  22   0   0       56.43       76.37     47.67 o 
  24   0   0        2.39      -17.47     22.24 o 
  26   0   0        1.09      -10.45     38.43 o 
  28   0   0      272.65      281.09     36.69 o 
  30   0   0      772.88      761.34     53.74 o 
  32   0   0      750.16      757.29     38.57 o 
  34   0   0     1090.99      995.81     42.88 o 
   3   1   0      207.79      225.68     11.85 o 
   5   1   0      920.76      839.92     12.26 o 
   7   1   0     2843.32     2816.29     25.42 o 
   9   1   0     7649.55     7906.56     46.48 o 
  11   1   0      217.77      202.87     13.87 o 
  13   1   0      607.77      578.37     18.78 o 
  15   1   0     1900.35     1966.32     54.32 o 
  17   1   0      329.76      346.05     21.86 o 
  19   1   0     2539.01     2645.53     86.96 o 
  21   1   0      596.72      624.60     28.39 o 
  23   1   0      670.28      702.28     29.21 o 
  25   1   0       29.04       47.39     23.11 o 
  27   1   0      856.89      839.69     56.92 o 
  29   1   0      474.24      509.62     30.85 o 
  31   1   0      188.38      218.38     20.84 o 
  33   1   0       69.87       19.38     31.43 o 
   0   2   0    22295.00    21042.51    130.01 o 
   2   2   0       55.46       35.73      4.69 o 
   4   2   0    82031.53    78504.27   1038.05 o 
   6   2   0     5531.70     5486.15     43.50 o 
   8   2   0     5454.88     5709.69     48.42 o 
  10   2   0      284.95      318.94     16.47 o 
  12   2   0     1635.28     1737.94     25.53 o 
  14   2   0     8514.88     8687.06     63.05 o 
  16   2   0     9018.77     9544.37     61.28 o 
  18   2   0       64.68       84.17     14.09 o 
  20   2   0     4960.21     5017.68     53.32 o 
  22   2   0       47.34       40.26     18.69 o 
  24   2   0        1.55       27.40     22.87 o 
  26   2   0        4.10       19.42     28.60 o 
  28   2   0        0.10      -24.50     24.50 o 
  30   2   0      190.71      173.86     20.01 o 
  32   2   0       21.95       18.49     30.24 o 
  34   2   0      474.64      478.60     53.74 o 
   1   3   0     2881.80     2792.60     31.25 o 
   3   3   0      460.93      405.99     13.48 o 
   5   3   0     1616.99     1652.20     19.81 o 
   7   3   0     8826.29     8976.82     88.01 o 
   9   3   0      328.12      379.58     14.71 o 
  11   3   0      825.17      759.22     19.81 o 
  13   3   0       41.57       60.77     11.03 o 
  15   3   0    20178.10    20025.24    173.63 o 
  17   3   0      408.68      493.81     22.88 o 
  19   3   0       60.83       69.69     15.32 o 
  21   3   0      366.83      339.21     18.59 o 
  23   3   0      864.50      886.50     31.87 o 
  25   3   0        5.52       21.71     22.43 o 
  27   3   0       18.85       38.99     23.90 o 
  29   3   0      280.55      293.18     23.11 o 
  31   3   0      121.57      137.26     22.46 o 
  33   3   0      201.09      230.00     23.08 o 
   0   4   0     5305.04     5013.75     65.87 o 
   2   4   0       17.42       13.87     10.21 o 
   4   4   0     2056.75     2035.93     38.71 o 
   6   4   0     3894.78     3859.35     31.84 o 
   8   4   0     1273.40     1229.82     21.86 o 
  10   4   0       62.07       71.29     10.62 o 
  12   4   0     2421.53     2255.41     32.36 o 
  14   4   0       14.12      -11.87     15.92 o 
  16   4   0      148.81      189.04     14.69 o 
  18   4   0      144.31      124.27     26.87 o 
  20   4   0     1016.71     1006.55     42.47 o 
  22   4   0      545.32      534.82     28.38 o 
  24   4   0      287.64      317.10     18.39 o 
  26   4   0       20.24       20.92     24.91 o 
  28   4   0        4.52      -24.88     24.88 o 
  30   4   0      198.36      197.17     20.63 o 
  32   4   0       59.25       72.86     24.90 o 
   1   5   0     4905.37     4822.03     64.43 o 
   3   5   0      372.23      407.49     15.53 o 
   5   5   0      336.78      338.70     15.93 o 
   7   5   0      453.79      459.67     17.98 o 
   9   5   0      874.19      911.54     22.46 o 
  11   5   0     3113.95     3008.33     35.34 o 
  13   5   0     1294.88     1325.08     27.97 o 
  15   5   0      154.83      183.96     14.91 o 
  17   5   0      124.39      135.70     16.14 o 
  19   5   0     1897.52     1817.05     52.58 o 
  21   5   0     2206.72     2266.51     41.88 o 
  23   5   0      387.29      366.84     45.94 o 
  25   5   0      163.82      177.67     31.49 o 
  27   5   0      280.33      317.70     26.58 o 
  29   5   0        5.65      -38.71     38.71 o 
  31   5   0      156.57      159.98     22.06 o 
   0   6   0     2378.84     2597.31     43.34 o 
   2   6   0     1286.96     1229.23     23.49 o 
   4   6   0      493.28      463.39     30.05 o 
   6   6   0     6434.67     6983.21     69.78 o 
   8   6   0      791.29      758.28     21.65 o 
  10   6   0      593.82      569.99     21.45 o 
  12   6   0      307.74      214.03     37.99 o 
  14   6   0      468.67      531.29     24.31 o 
  16   6   0      248.65      200.94     19.36 o 
  18   6   0      327.35      329.50     17.98 o 
  20   6   0     1168.40     1183.89     34.93 o 
  22   6   0        5.24       15.10     23.69 o 
  24   6   0      144.80      133.23     18.97 o 
  26   6   0      282.70      253.49     43.34 o 
  28   6   0      263.01      282.92     20.79 o 
  30   6   0       92.79      109.07     21.65 o 
   1   7   0      949.73      927.42     23.08 o 
   3   7   0     4195.01     4429.32     42.06 o 
   7   7   0        2.23       -2.79     29.18 o 
   9   7   0      249.88      254.94     40.44 o 
  11   7   0      576.48      529.78     24.92 o 
  13   7   0      135.00      134.60     18.78 o 
  15   7   0       93.58       94.84     39.87 o 
  17   7   0      171.55      181.77     17.36 o 
  19   7   0        0.01       -2.20     23.25 o 
  21   7   0      113.91       83.10     19.36 o 
  23   7   0      279.91      224.04     32.94 o 
  25   7   0     1060.43     1081.56     45.36 o 
  27   7   0       11.70      -10.44     26.35 o 
  29   7   0      562.07      563.99     30.75 o 
   0   8   0      431.88      358.83     60.67 o 
   2   8   0        2.43      -69.92     69.92 o 
   4   8   0     8303.73     8367.87     73.54 o 
   6   8   0     8520.32     8719.62     63.29 o 
   8   8   0     2347.11     2119.27     51.14 o 
  10   8   0     1946.24     1822.90     53.74 o 
  12   8   0       85.39       61.73     17.36 o 
  14   8   0     1075.63      970.63     46.23 o 
  16   8   0      436.05      387.23     28.31 o 
  18   8   0       32.30       32.35     23.49 o 
  20   8   0        8.41       18.03     18.49 o 
  22   8   0      350.69      358.56     20.51 o 
  24   8   0     1963.49     1958.26     47.96 o 
  26   8   0     1676.60     1747.22     46.98 o 
  28   8   0        3.35      -20.68     29.60 o 
   1   9   0       68.00       51.84     14.91 o 
   3   9   0       83.55       52.69     15.32 o 
   5   9   0       45.22      113.32     23.69 o 
   7   9   0      288.14      318.11     18.18 o 
   9   9   0    11348.06    10647.01    128.57 o 
  11   9   0     7462.21     7197.67     66.76 o 
  13   9   0       84.21       78.69     16.74 o 
  15   9   0       34.04       43.78     19.77 o 
  17   9   0      351.43      284.37     27.45 o 
  19   9   0      183.23      151.63     18.79 o 
  21   9   0      336.66      331.89     20.22 o 
  23   9   0      462.53      446.23     25.23 o 
  25   9   0     2894.20     2852.13    149.08 o 
  27   9   0      427.63      406.38     25.94 o 
   0  10   0        5.76       -1.16     31.78 o 
   2  10   0       40.77       68.44     22.82 o 
   4  10   0      171.19      200.29     17.36 o 
   6  10   0       27.93        2.52     33.51 o 
   8  10   0     1261.54     1208.62     34.07 o 
  10  10   0     8562.93     8497.99     74.93 o 
  12  10   0      896.37      933.32     34.96 o 
  14  10   0      219.31      232.54     17.77 o 
  16  10   0        0.14       -4.89     22.87 o 
  18  10   0      570.75      585.26     51.43 o 
  20  10   0      626.60      621.83     98.81 o 
  22  10   0       26.36       -2.16     27.11 o 
  24  10   0      196.18      189.80     23.08 o 
  26  10   0      397.57      386.05     25.94 o 
   1  11   0      637.17      637.29     29.47 o 
   3  11   0     1409.69     1409.58     36.16 o 
   5  11   0      509.27      533.55     29.76 o 
   7  11   0      794.14      675.96     31.65 o 
   9  11   0     6045.59     5518.84    156.88 o 
  11  11   0     6140.73     5844.90     66.76 o 
  13  11   0      134.20       64.80     20.95 o 
  15  11   0      162.83      177.50     31.78 o 
  17  11   0        0.12       -8.13     25.32 o 
  19  11   0       32.13      -20.20     27.93 o 
  21  11   0     1076.51     1005.08     73.96 o 
  23  11   0      135.56      153.03     22.65 o 
   0  12   0       47.81       36.98     31.20 o 
   2  12   0        0.05       -2.62     21.83 o 
   4  12   0        0.10      -23.70     23.70 o 
   6  12   0      900.93      812.14     32.68 o 
   8  12   0       40.05       47.96     17.16 o 
  10  12   0     1035.44      978.57     36.36 o 
  12  12   0       51.05       60.12     18.18 o 
  14  12   0      220.36      243.58     19.81 o 
  16  12   0      227.90      200.56     21.04 o 
  18  12   0       76.06       78.04     20.61 o 
  20  12   0        0.01       30.66     30.03 o 
  22  12   0        1.41       36.61     30.23 o 
   1  13   0        4.79      -11.96     25.13 o 
   3  13   0      211.41      196.38     19.60 o 
   5  13   0     1156.37     1216.38     39.01 o 
   7  13   0        3.93       56.25     19.99 o 
   9  13   0       20.82       -4.55     25.94 o 
  11  13   0        0.45      -24.19     25.92 o 
  15  13   0       92.28       76.69     51.14 o 
  17  13   0      616.96      578.60     58.36 o 
  19  13   0      200.17      157.94     23.69 o 
   0  14   0     1479.95     1490.78     61.25 o 
   2  14   0       52.68       18.87     36.11 o 
   4  14   0        3.19      -25.21     26.76 o 
   6  14   0       36.74        1.81     25.13 o 
   8  14   0       35.04        5.11     26.35 o 
  10  14   0      519.46      503.04     34.10 o 
  12  14   0      368.46      346.12     23.90 o 
  14  14   0       12.57        3.40     30.23 o 
  16  14   0      264.42      294.71     24.11 o 
   1  15   0        0.19      -34.24     35.25 o 
   3  15   0      792.59      871.34     40.24 o 
   5  15   0       81.42       63.99     25.32 o 
   7  15   0       75.04      113.75     21.64 o 
   9  15   0       61.81       66.76     25.23 o 
  11  15   0      744.77      695.88     47.38 o 
 -33   1   1     4988.39     5063.45    106.90 o 
 -31   1   1      437.60      476.12     46.80 o 
 -29   1   1     1321.01     1209.96     58.36 o 
 -27   1   1        0.09       21.38     33.51 o 
 -25   1   1       11.02       11.56     33.51 o 
 -23   1   1        7.25       -7.51     31.20 o 
 -21   1   1      948.31      964.38     44.49 o 
 -19   1   1     1914.52     1971.73     35.33 o 
 -17   1   1     2468.28     2453.67     34.72 o 
 -15   1   1      839.39      794.57     22.54 o 
 -13   1   1     2357.64     2318.63     33.80 o 
 -11   1   1     1088.02     1019.68     39.87 o 
  -9   1   1      857.84      912.24     16.75 o 
  -7   1   1     2689.39     2543.14     22.06 o 
  -5   1   1      351.07      299.31     13.87 o 
  -3   1   1     5425.80     5540.73     66.45 o 
  -1   1   1    22052.18    21653.84    113.25 o 
   1   1   1     4364.49     4104.26     52.58 o 
   3   1   1     2388.63     2195.72     32.36 o 
   5   1   1     5072.77     5339.64     77.43 o 
   7   1   1     6528.30     6702.44     69.66 o 
   9   1   1      134.87      159.15     17.62 o 
  11   1   1       45.18       45.74     13.00 o 
  13   1   1     1673.38     1650.51     29.18 o 
  15   1   1      449.49      461.06     36.69 o 
  17   1   1       11.02       31.56     46.23 o 
  19   1   1     1118.20     1045.86     41.60 o 
  21   1   1      257.83      250.20     24.85 o 
  23   1   1      157.40      194.15     23.69 o 
  25   1   1      610.04      613.07     42.18 o 
  27   1   1      167.12      209.75     25.42 o 
  29   1   1       37.80       19.65     36.98 o 
  31   1   1        8.96       16.76     40.45 o 
  33   1   1        4.38       47.38     39.87 o 
 -34   2   1        3.25        3.47     45.07 o 
 -32   2   1     1035.59     1093.24     60.09 o 
 -30   2   1      352.05      320.11     34.09 o 
 -28   2   1        0.19       13.29     35.82 o 
 -26   2   1        1.25      -15.02     32.94 o 
 -24   2   1        7.42       33.51     30.62 o 
 -22   2   1      321.61      306.82     25.42 o 
 -20   2   1      127.06      156.01     23.69 o 
 -18   2   1     5859.46     6149.97     53.93 o 
 -16   2   1       40.68       21.15     24.27 o 
 -14   2   1       91.84      131.81     31.78 o 
 -12   2   1       48.86       61.55     10.21 o 
 -10   2   1     1835.99     1985.39     23.90 o 
  -8   2   1       53.12       91.78      7.55 o 
  -6   2   1       36.61       43.37      7.35 o 
  -4   2   1       36.54       32.94      8.67 o 
  -2   2   1     5700.06     5586.95     73.38 o 
   0   2   1     3176.85     2976.93     37.56 o 
   2   2   1    84529.30    81108.73    270.42 o 
   4   2   1    61996.31    59967.64   2345.66 o 
   6   2   1     1259.19     1189.52    127.12 o 
   8   2   1      786.97      845.28     16.75 o 
  10   2   1      118.73      122.28     14.73 o 
  12   2   1      771.28      746.55     19.61 o 
  14   2   1      173.37      129.39     11.23 o 
  16   2   1      376.17      311.87     18.68 o 
  18   2   1        6.75      -13.03     18.05 o 
  20   2   1       10.65       33.51     34.09 o 
  22   2   1        9.79       62.98     21.38 o 
  24   2   1     1546.60     1521.40     54.32 o 
  26   2   1       30.32       45.07     31.78 o 
  28   2   1      118.87      136.94     27.16 o 
  30   2   1       23.96       21.96     37.56 o 
  32   2   1        0.02      -42.18     42.18 o 
 -33   3   1      169.53       93.03     32.94 o 
 -31   3   1      458.71      375.58     36.40 o 
 -29   3   1     2597.49     2659.71     73.38 o 
 -27   3   1       80.47       60.67     24.85 o 
 -25   3   1       33.47       28.31     31.78 o 
 -23   3   1       36.02       -9.82     34.09 o 
 -21   3   1       33.91       11.56     31.78 o 
 -19   3   1      344.12      278.51     25.42 o 
 -17   3   1     6255.24     6377.90     53.51 o 
 -15   3   1     2044.99     2183.25     33.51 o 
 -13   3   1     4701.14     4699.98     40.64 o 
 -11   3   1     4405.12     4509.10     42.97 o 
  -9   3   1       33.23       57.74     19.65 o 
  -7   3   1      262.45      286.90     12.65 o 
  -5   3   1      387.61      473.08     25.42 o 
  -3   3   1     2534.97     2598.46     22.46 o 
  -1   3   1    13891.44    13975.07    741.63 o 
   3   3   1     6971.64     6788.24    247.60 o 
   5   3   1    19769.10    18321.61    422.39 o 
   7   3   1     5833.21     5888.29     85.81 o 
   9   3   1     1594.23     1606.64     22.87 o 
  11   3   1      219.16      217.73     18.78 o 
  13   3   1       10.58       10.56     13.57 o 
  15   3   1        0.54        2.84     15.38 o 
  17   3   1     2626.60     2729.31     38.61 o 
  19   3   1     1928.44     2007.93     54.89 o 
  21   3   1      413.10      473.81     37.56 o 
  23   3   1     2388.61     2303.77     61.83 o 
  25   3   1      130.47      167.57     24.27 o 
  27   3   1      136.79      119.03     25.42 o 
  29   3   1        6.33       19.07     40.45 o 
  31   3   1        0.36       11.56     39.87 o 
  33   3   1      133.35      154.86     32.36 o 
 -32   4   1      279.76      236.33     33.51 o 
 -30   4   1      494.84      477.28     33.51 o 
 -28   4   1      511.43      511.95     32.36 o 
 -26   4   1      254.97      266.95     27.16 o 
 -24   4   1       90.70      112.10     25.42 o 
 -22   4   1       73.89       58.94     23.11 o 
 -20   4   1       12.72       -4.04     31.20 o 
 -18   4   1     1432.48     1463.62     47.38 o 
 -16   4   1       64.33       81.93     40.16 o 
 -14   4   1     4011.42     3951.72     40.64 o 
 -12   4   1     9008.19     9683.63     81.08 o 
 -10   4   1      623.10      709.83     19.15 o 
  -8   4   1     3476.17     3665.13     32.46 o 
  -6   4   1     1594.64     1715.63     27.74 o 
  -4   4   1       54.87       64.33     13.29 o 
  -2   4   1      545.97      561.15     14.30 o 
   0   4   1        2.39       -8.14     17.33 o 
   2   4   1     3037.56     2852.24     67.03 o 
   4   4   1     1414.77     1368.29     40.74 o 
   6   4   1      539.76      530.86     15.53 o 
   8   4   1     4494.26     4309.31     36.14 o 
  10   4   1     1159.13     1124.51     26.17 o 
  12   4   1     1451.34     1416.24     58.36 o 
  14   4   1     3498.05     3508.30     39.43 o 
  16   4   1       16.69       11.45     17.76 o 
  18   4   1     3177.41     3354.25     65.29 o 
  20   4   1     1417.12     1288.54     48.54 o 
  22   4   1      196.21      196.46     25.42 o 
  24   4   1      989.84      944.16     46.80 o 
  26   4   1       43.42       72.81     24.27 o 
  28   4   1        2.05       28.31     34.09 o 
  30   4   1        0.54       58.94     28.89 o 
  32   4   1      477.61      572.04     50.27 o 
 -31   5   1       19.79        6.93     40.45 o 
 -29   5   1       53.86       35.25     36.98 o 
 -27   5   1      240.41      225.93     28.89 o 
 -25   5   1       32.85       10.40     34.67 o 
 -23   5   1     1117.95     1104.79     49.11 o 
 -21   5   1        0.78       -9.25     30.62 o 
 -19   5   1      250.84      250.77     23.69 o 
 -17   5   1      558.10      494.04     38.14 o 
 -15   5   1       23.38        7.19     17.74 o 
 -13   5   1     6646.92     7127.98     61.99 o 
  -9   5   1     2700.29     2828.08     32.46 o 
  -7   5   1      678.98      750.69     25.14 o 
  -5   5   1       24.79        5.66     10.00 o 
  -3   5   1    11426.54    11985.62    192.99 o 
  -1   5   1    14318.60    16100.42    683.85 o 
   1   5   1      691.96      766.62     31.49 o 
   3   5   1      113.45      130.61      8.72 o 
   5   5   1     2100.38     2096.14     37.85 o 
   7   5   1     4515.23     4835.05    101.12 o 
   9   5   1     1509.75     1760.96     27.37 o 
  11   5   1        7.91        3.58     14.14 o 
  13   5   1      243.59      215.02     13.16 o 
  15   5   1     1332.15     1270.34     40.16 o 
  17   5   1      462.21      520.04     39.87 o 
  19   5   1     1967.77     1974.41     55.47 o 
  21   5   1        8.83       34.09     23.11 o 
  23   5   1      773.36      786.99     45.07 o 
  25   5   1        4.31       47.38     32.94 o 
  27   5   1       66.69       67.61     26.58 o 
  29   5   1      355.85      369.23     31.20 o 
  31   5   1        5.51       38.71     40.45 o 
 -30   6   1      137.29      132.32     30.62 o 
 -28   6   1      257.35      193.57     28.89 o 
 -26   6   1       18.88       50.27     23.11 o 
 -24   6   1       86.29       80.89     24.85 o 
 -22   6   1     2295.62     2329.20     62.40 o 
 -20   6   1      236.84      244.42     25.42 o 
 -18   6   1      617.21      626.94     39.29 o 
 -16   6   1      220.14      251.93     25.42 o 
 -14   6   1     1067.31      965.55     34.38 o 
 -12   6   1     1138.60     1153.74     51.43 o 
 -10   6   1        7.83       -1.04     15.22 o 
  -8   6   1        0.47       11.62     13.82 o 
  -6   6   1      426.59      509.31     18.15 o 
  -4   6   1       24.40        1.23     28.89 o 
  -2   6   1     5983.27     6562.09    148.21 o 
   0   6   1     1280.18     1456.45     37.56 o 
   2   6   1     5200.53     5396.28    151.68 o 
   4   6   1     4332.52     4532.51    171.61 o 
   6   6   1     1624.21     1699.63     27.58 o 
   8   6   1     8937.56     9629.01     86.96 o 
  10   6   1        0.43      -15.38     15.38 o 
  12   6   1      190.15      190.35     13.57 o 
  14   6   1      980.05      914.11     42.18 o 
  16   6   1       21.64      -15.02     33.51 o 
  18   6   1       31.19       47.38     22.54 o 
  20   6   1     1257.88     1176.44     49.11 o 
  22   6   1        0.33        5.78     31.78 o 
  24   6   1       50.66       46.23     34.09 o 
  26   6   1      195.06      153.70     28.89 o 
  28   6   1      473.27      509.64     46.23 o 
  30   6   1       58.53       33.51     41.03 o 
 -29   7   1        0.01       -0.58     42.18 o 
 -27   7   1      265.38      240.95     30.62 o 
 -25   7   1     1451.67     1470.55     58.36 o 
 -23   7   1        4.14       16.76     34.09 o 
 -21   7   1     3094.61     3253.71     71.07 o 
 -19   7   1     6537.45     6381.46     92.45 o 
 -17   7   1        0.57       -4.04     32.36 o 
 -15   7   1       51.72       60.67     23.11 o 
 -13   7   1     1453.41     1469.40     46.23 o 
 -11   7   1      274.91      242.38     14.97 o 
  -9   7   1     2309.97     2333.99     73.67 o 
  -7   7   1     1084.50     1169.52     26.14 o 
  -5   7   1      605.49      759.77     22.02 o 
  -3   7   1      955.00      956.41     23.02 o 
  -1   7   1     1589.93     1726.86     32.65 o 
   1   7   1     1095.20      990.03     43.91 o 
   3   7   1       15.64       15.35     14.40 o 
   5   7   1     1533.51     1451.07     42.76 o 
   7   7   1     3077.53     3193.63     39.87 o 
   9   7   1       27.19       44.19     15.89 o 
  11   7   1       47.26       41.10     12.77 o 
  13   7   1      339.28      356.52     24.27 o 
  15   7   1     2432.03     2421.65     58.36 o 
  17   7   1      305.61      255.40     24.85 o 
  19   7   1      912.05      933.76     46.23 o 
  21   7   1        3.63       29.47     21.96 o 
  23   7   1       11.34        1.73     36.98 o 
  25   7   1     3478.43     3607.91     83.21 o 
  27   7   1     1041.77     1014.08     56.05 o 
  29   7   1       17.75        5.20     43.34 o 
 -28   8   1      414.97      331.09     34.09 o 
 -26   8   1      421.32      309.13     30.62 o 
 -24   8   1      171.84      145.61     28.31 o 
 -22   8   1      166.78      187.21     27.16 o 
 -20   8   1       18.85       45.07     31.78 o 
 -18   8   1       22.76       71.07     23.11 o 
 -16   8   1       48.60       40.45     22.54 o 
 -14   8   1       28.76       33.51     31.20 o 
 -12   8   1      766.77      666.23     41.03 o 
 -10   8   1     1250.96     1253.87     45.65 o 
  -8   8   1     8695.73     8452.23     73.08 o 
  -6   8   1     3109.55     3132.31     57.78 o 
  -4   8   1       35.69       44.83     14.58 o 
  -2   8   1      677.06      754.03     26.77 o 
   0   8   1      194.84      216.05     16.70 o 
   2   8   1      408.41      362.17     22.92 o 
   4   8   1      204.13      203.23     13.57 o 
   6   8   1     1156.55     1102.85     28.79 o 
   8   8   1      945.19      866.15     39.29 o 
  10   8   1      214.05      151.97     24.27 o 
  12   8   1     3135.20     3204.02     64.72 o 
  14   8   1     5616.08     5420.54     82.63 o 
  16   8   1     1273.03     1230.18     48.54 o 
  18   8   1      275.37      316.65     26.58 o 
  20   8   1      303.18      266.38     27.16 o 
  22   8   1        5.19       22.54     34.67 o 
  24   8   1      302.74      359.98     30.62 o 
  26   8   1        6.18      -10.98     39.87 o 
  28   8   1      613.01      594.58     55.47 o 
 -27   9   1       22.60       53.74     42.18 o 
 -25   9   1      267.17      331.67     33.51 o 
 -23   9   1     3443.47     3042.23     80.89 o 
 -21   9   1     1429.14     1451.49     56.63 o 
 -19   9   1      575.00      629.25     44.49 o 
 -17   9   1      390.00      414.30     39.87 o 
 -15   9   1        3.05       27.74     31.20 o 
 -13   9   1      323.85      314.91     26.58 o 
 -11   9   1     4170.17     3983.50     73.38 o 
  -9   9   1       10.98      -32.94     32.94 o 
  -7   9   1     3589.89     3184.37     65.87 o 
  -5   9   1       31.40       44.49     31.20 o 
  -3   9   1      867.28      793.93     39.29 o 
  -1   9   1      467.99      360.56     35.25 o 
   1   9   1       17.26        8.67     29.47 o 
   3   9   1       88.43       73.38     21.96 o 
   5   9   1       13.62        5.20     31.20 o 
   7   9   1       29.51        4.04     31.20 o 
   9   9   1       41.32      -10.98     32.94 o 
  11   9   1       28.19       56.63     23.11 o 
  13   9   1      399.43      354.20     26.58 o 
  15   9   1       22.67       45.65     23.69 o 
  17   9   1     1070.13      990.39     47.96 o 
  19   9   1      269.40      288.91     27.16 o 
  21   9   1        8.02      -28.89     35.82 o 
  23   9   1      112.09       93.03     28.31 o 
  25   9   1      330.03      338.60     34.67 o 
  27   9   1      221.27      172.77     33.51 o 
 -26  10   1        9.71       36.40     29.47 o 
 -24  10   1     1707.02     1735.77     69.34 o 
 -22  10   1     1485.61     1532.38     62.40 o 
 -20  10   1      594.86      559.91     45.07 o 
 -18  10   1       90.68      123.65     25.42 o 
 -16  10   1      230.17      242.11     25.42 o 
 -14  10   1      485.99      473.81     38.71 o 
 -12  10   1       23.96       67.61     22.54 o 
 -10  10   1       43.75       61.83     23.11 o 
  -8  10   1      710.97      662.76     42.18 o 
  -6  10   1     2936.45     2632.55     63.56 o 
  -4  10   1     1580.79     1391.39     49.11 o 
  -2  10   1     2400.44     2313.02     56.63 o 
   0  10   1      892.55      810.11     42.18 o 
   2  10   1       65.58       93.03     22.54 o 
   4  10   1       12.81       31.78     30.05 o 
   6  10   1      663.83      670.27     40.45 o 
   8  10   1     1978.71     1830.54     55.47 o 
  10  10   1     1117.75      901.98     46.23 o 
  12  10   1     6195.33     5846.39     90.72 o 
  14  10   1        8.93       42.18     32.94 o 
  16  10   1      273.88      236.33     28.31 o 
  18  10   1       84.31      101.70     26.00 o 
  20  10   1        6.38       49.11     35.82 o 
  22  10   1      462.57      510.22     45.65 o 
  24  10   1        6.70       34.09     40.45 o 
  26  10   1      687.08      678.36     54.32 o 
 -23  11   1     1279.02     1232.49     63.56 o 
 -21  11   1       50.36       45.07     42.18 o 
 -19  11   1      260.10      310.29     28.31 o 
 -17  11   1      380.68      439.14     40.45 o 
 -15  11   1     1380.09     1442.24     56.63 o 
 -13  11   1      202.40      191.26     26.58 o 
 -11  11   1      634.85      629.25     41.60 o 
  -9  11   1      698.41      618.27     42.76 o 
  -7  11   1    11484.98    11032.34    124.81 o 
  -5  11   1     2479.34     2481.74     64.72 o 
  -3  11   1       61.87       73.96     23.11 o 
  -1  11   1       62.98       34.09     34.09 o 
   1  11   1      131.58      139.83     23.69 o 
   3  11   1       89.43       96.50     23.11 o 
   5  11   1        2.45       13.29     31.78 o 
   7  11   1       71.26       75.69     23.69 o 
   9  11   1        1.46        4.04     31.78 o 
  11  11   1      679.58      656.40     44.49 o 
  13  11   1     4140.96     4044.17     82.63 o 
  15  11   1      245.49      220.73     28.89 o 
  17  11   1      191.70      184.32     28.31 o 
  19  11   1       20.83       95.34     24.85 o 
  21  11   1      856.25      776.01     57.20 o 
  23  11   1      165.72      207.44     31.20 o 
 -22  12   1       25.90       34.67     45.07 o 
 -20  12   1       94.90       12.13     43.91 o 
 -18  12   1      353.94      401.59     34.67 o 
 -16  12   1      256.89      297.00     28.31 o 
 -14  12   1        0.03      -26.00     35.25 o 
 -12  12   1      189.96      172.19     27.16 o 
 -10  12   1      393.79      379.63     29.47 o 
  -6  12   1       36.44      -10.98     32.94 o 
  -4  12   1        4.49       16.76     31.78 o 
  -2  12   1       57.10       82.05     23.11 o 
   0  12   1      446.05      469.77     40.45 o 
   2  12   1      300.95      299.89     26.00 o 
   4  12   1      390.89      329.36     27.74 o 
   6  12   1       64.58       38.71     34.67 o 
   8  12   1        3.32      -34.67     34.67 o 
  10  12   1      463.42      492.88     43.91 o 
  12  12   1      605.63      532.75     46.80 o 
  14  12   1     1067.70      891.00     52.00 o 
  16  12   1      224.63      210.90     28.89 o 
  18  12   1      255.91      250.77     32.94 o 
  20  12   1       89.71       54.89     43.91 o 
  22  12   1        1.47      -46.23     46.23 o 
 -19  13   1      111.82      133.48     31.20 o 
 -17  13   1      213.29      249.62     31.78 o 
 -15  13   1      327.42      332.25     32.36 o 
 -13  13   1       58.28       27.74     38.14 o 
 -11  13   1      113.14      131.74     27.16 o 
  -9  13   1      344.82      354.78     29.47 o 
  -7  13   1     1545.95     1333.03     58.36 o 
  -5  13   1      137.84      113.83     24.85 o 
  -3  13   1      121.95      154.86     26.00 o 
  -1  13   1       56.10       51.43     25.42 o 
   1  13   1      148.94      149.08     26.58 o 
   3  13   1       31.94       90.14     24.85 o 
   5  13   1      936.70      905.45     49.11 o 
   7  13   1        1.33      -36.98     36.98 o 
   9  13   1        0.31       52.00     35.25 o 
  11  13   1       88.52      121.92     26.58 o 
  13  13   1     1290.58     1166.62     57.20 o 
  15  13   1       91.29       72.81     30.62 o 
  17  13   1        0.75       -8.09     41.03 o 
  19  13   1      193.31      201.66     34.67 o 
 -16  14   1       32.96       -4.04     45.07 o 
 -14  14   1       14.09       33.51     28.89 o 
 -12  14   1       41.36      -30.05     39.87 o 
 -10  14   1      143.94      139.25     30.62 o 
  -8  14   1      265.64      207.44     30.05 o 
  -6  14   1        9.67       48.54     24.27 o 
  -4  14   1      772.67      750.01     48.54 o 
  -2  14   1      500.54      436.83     32.36 o 
   0  14   1      472.29      533.33     47.38 o 
   2  14   1      184.80      228.82     27.74 o 
   4  14   1       35.08       36.40     27.16 o 
   6  14   1      356.37      375.58     30.62 o 
   8  14   1      128.42       54.32     41.60 o 
  10  14   1      164.29      119.03     30.05 o 
  12  14   1       12.35      -42.18     42.18 o 
  14  14   1      747.81      803.17     55.47 o 
 -11  15   1      174.49      136.94     32.36 o 
  -9  15   1       80.95      128.28     31.78 o 
  -7  15   1        0.22      -12.13     40.45 o 
  -5  15   1       10.70       30.05     41.60 o 
  -3  15   1      750.84      726.32     56.63 o 
  -1  15   1       21.39       95.92     28.31 o 
   1  15   1       45.86       46.23     28.31 o 
   3  15   1       16.93      -34.09     43.34 o 
   5  15   1       86.46      110.94     30.62 o 
   7  15   1      175.60      210.33     32.94 o 
   9  15   1     1410.76     1372.90     69.34 o 
 -34   0   2        5.51       12.13     43.91 o 
 -32   0   2     1146.10     1104.22     62.98 o 
 -30   0   2     3629.69     3694.59     86.67 o 
 -28   0   2      814.01      923.94     49.11 o 
 -26   0   2     1679.02     1817.82     58.36 o 
 -24   0   2     3916.00     3891.05     74.54 o 
 -22   0   2        8.38        2.31     32.36 o 
 -20   0   2      109.58      119.61     21.96 o 
 -18   0   2        5.01       22.27     39.00 o 
 -16   0   2       20.16       42.54     15.60 o 
 -14   0   2    18075.17    18705.61    322.42 o 
 -12   0   2       48.93       60.98      9.13 o 
 -10   0   2      533.45      537.94     22.82 o 
  -8   0   2      278.44      228.15     11.42 o 
  -6   0   2    12752.07    12737.07     96.21 o 
  -4   0   2     3667.77     3233.49     44.49 o 
  -2   0   2     8695.40     8492.81     92.45 o 
   0   0   2      366.61      393.50     13.29 o 
   2   0   2     1123.42     1079.95     19.07 o 
   4   0   2    12297.50    12769.59    165.83 o 
   6   0   2   861337.81   792707.88   5625.09 o 
   8   0   2     6538.51     7235.21     56.79 o 
  10   0   2     8900.77     9182.96     69.25 o 
  12   0   2     2603.91     2717.98     30.85 o 
  14   0   2     3020.11     3136.42     35.55 o 
  16   0   2     1592.83     1530.03     28.79 o 
  18   0   2     2657.61     2911.20     51.43 o 
  20   0   2        8.18      -21.38     32.94 o 
  22   0   2      677.73      739.61     41.60 o 
  24   0   2     2930.13     2933.02     68.76 o 
  26   0   2      449.50      466.88     43.34 o 
  28   0   2      301.95      277.93     27.74 o 
  30   0   2       20.88       28.89     34.67 o 
  32   0   2       70.73      107.47     31.20 o 
 -33   1   2      111.51       96.50     31.20 o 
 -31   1   2      923.92      865.58     53.74 o 
 -29   1   2     3677.74     3566.89     82.05 o 
 -27   1   2      353.62      369.81     28.31 o 
 -25   1   2      154.19      140.99     26.00 o 
 -23   1   2      529.90      508.48     40.45 o 
 -21   1   2      571.76      504.44     41.03 o 
 -19   1   2      198.17      201.02     13.88 o 
 -17   1   2      589.47      668.37     21.96 o 
 -15   1   2     4725.32     4863.46     43.40 o 
 -13   1   2    10940.92    11834.73    215.53 o 
 -11   1   2       30.27       47.55      8.44 o 
  -9   1   2      158.26      198.61     15.02 o 
  -7   1   2     1423.27     1465.39     18.37 o 
  -5   1   2     1970.85     1758.92     56.92 o 
  -3   1   2     8552.71     8450.05     95.92 o 
  -1   1   2     2981.96     2622.73     38.14 o 
   1   1   2     1840.00     1888.32     24.27 o 
   3   1   2      991.86      934.34     20.22 o 
   5   1   2    64815.94    63367.49    619.71 o 
   7   1   2    16648.86    16142.96    230.84 o 
   9   1   2       25.66       37.96     19.36 o 
  11   1   2      253.87      258.20     14.14 o 
  13   1   2        0.01        5.49     12.77 o 
  15   1   2      188.87      209.57     20.51 o 
  17   1   2       44.14       38.54     13.08 o 
  19   1   2       14.95       38.71     21.96 o 
  21   1   2     2175.06     2002.73     57.20 o 
  23   1   2      155.18      164.68     24.27 o 
  25   1   2      296.23      395.81     35.82 o 
  27   1   2       45.85       21.38     34.09 o 
  29   1   2      177.79      223.62     27.74 o 
  31   1   2        9.68       20.80     41.03 o 
  33   1   2      215.95      189.53     32.94 o 
 -34   2   2      246.80      264.06     32.94 o 
 -32   2   2      913.05      903.71     58.36 o 
 -30   2   2      977.19      982.30     57.20 o 
 -28   2   2     3008.44     3002.94     75.69 o 
 -26   2   2       64.84      103.43     23.11 o 
 -24   2   2        4.29      -22.54     34.09 o 
 -22   2   2      852.22      949.94     43.34 o 
 -20   2   2      126.21       97.65     23.69 o 
 -18   2   2      796.28      799.68     25.07 o 
 -16   2   2      601.84      554.85     25.71 o 
 -14   2   2     7628.78     7913.12    143.30 o 
 -12   2   2       24.31       28.98     18.49 o 
 -10   2   2    11153.85    11697.51    108.26 o 
  -8   2   2     2854.07     3183.62     75.98 o 
  -6   2   2      425.59      475.85     13.06 o 
  -4   2   2      330.66      333.89     12.05 o 
  -2   2   2      992.95     1039.99     15.32 o 
   0   2   2      106.04       82.63      9.82 o 
   2   2   2    99978.18    84337.36   7557.32 o 
   4   2   2       22.84       11.26     10.41 o 
   6   2   2    24029.04    24127.82   1120.39 o 
   8   2   2     2961.73     3183.74     44.49 o 
  10   2   2    13634.12    14176.92    124.82 o 
  12   2   2     3798.71     3722.93     36.36 o 
  14   2   2     4598.54     4770.12     43.10 o 
  16   2   2      247.69      272.84     23.69 o 
  18   2   2     1907.46     1922.99     50.85 o 
  20   2   2     3693.71     3721.75     69.34 o 
  22   2   2     2837.31     2883.90     65.87 o 
  24   2   2       84.20       56.63     41.03 o 
  26   2   2     1537.26     1596.52     57.20 o 
  28   2   2       71.82       54.32     25.42 o 
  30   2   2       44.85       53.74     26.58 o 
  32   2   2      117.68      125.96     32.36 o 
 -33   3   2      415.14      393.50     35.82 o 
 -31   3   2      793.97      682.98     55.47 o 
 -29   3   2     1293.18     1358.46     57.20 o 
 -27   3   2      378.55      431.63     40.45 o 
 -25   3   2       29.94       30.05     30.05 o 
 -23   3   2      570.08      687.03     41.03 o 
 -21   3   2       28.56        1.16     32.94 o 
 -19   3   2      489.06      457.06     36.98 o 
 -17   3   2      669.45      681.87     24.47 o 
 -15   3   2      182.08      198.77     18.78 o 
 -13   3   2     1031.85      949.87     22.20 o 
 -11   3   2     2648.79     3027.48     31.84 o 
  -9   3   2    72747.72    76716.18   1177.31 o 
  -7   3   2      452.37      442.70     27.74 o 
  -3   3   2      190.02      181.58      9.16 o 
  -1   3   2     4004.20     4022.79    164.68 o 
   1   3   2     6430.71     6537.65    229.11 o 
   3   3   2        1.21       -5.48     13.58 o 
   5   3   2      212.80      193.73     15.02 o 
   7   3   2     2042.65     1964.39     36.11 o 
   9   3   2     1975.91     2046.87     26.56 o 
  11   3   2      798.93      795.16     23.40 o 
  13   3   2     1961.13     1972.59     34.96 o 
  15   3   2      113.59      138.01     15.31 o 
  17   3   2      889.50      915.85     39.87 o 
  19   3   2       56.79       37.56     22.54 o 
  21   3   2     2365.97     2362.71     59.52 o 
  23   3   2        6.29       -3.47     35.82 o 
  25   3   2       37.04       94.76     23.69 o 
  27   3   2      383.62      376.74     28.89 o 
  29   3   2      318.40      335.14     30.05 o 
  31   3   2       35.23       16.18     42.18 o 
 -32   4   2       28.41       60.09     30.05 o 
 -30   4   2       76.64      117.88     27.16 o 
 -28   4   2        6.91      -32.36     35.25 o 
 -26   4   2       88.45      114.41     21.96 o 
 -24   4   2      309.62      327.05     26.58 o 
 -22   4   2       13.47      -13.29     31.78 o 
 -20   4   2       21.70       24.27     22.54 o 
 -18   4   2      232.51      242.11     23.69 o 
 -16   4   2     2750.02     2845.21     38.38 o 
 -14   4   2     1710.83     1764.89     65.29 o 
 -12   4   2     2760.60     2689.86     89.27 o 
 -10   4   2     3628.58     4182.11     99.96 o 
  -8   4   2     7171.80     7480.06    122.79 o 
  -6   4   2     2383.88     2376.67     34.09 o 
  -2   4   2     4800.31     4920.36    152.83 o 
   0   4   2     6233.58     6545.75    292.09 o 
   2   4   2     5424.52     5523.39    215.82 o 
   4   4   2      331.03      358.29     13.65 o 
   6   4   2     1338.69     1116.56     35.25 o 
   8   4   2     1163.41     1228.62     24.27 o 
  10   4   2      567.69      606.80     19.56 o 
  12   4   2      417.65      395.06     18.33 o 
  14   4   2       10.90        9.18     26.58 o 
  16   4   2        9.62       18.38     13.66 o 
  18   4   2      874.34      868.47     42.18 o 
  20   4   2      230.81      242.68     25.42 o 
  22   4   2        3.42      -20.80     36.40 o 
  24   4   2        0.51      -29.47     32.36 o 
  26   4   2      137.06      162.37     26.58 o 
  28   4   2        0.20       -5.78     36.40 o 
  30   4   2      115.02      135.79     31.20 o 
  32   4   2       12.05       50.27     44.49 o 
 -31   5   2        1.00       54.32     39.29 o 
 -29   5   2       85.62       98.81     27.74 o 
 -27   5   2       17.33      -15.02     35.25 o 
 -25   5   2       12.99       15.02     33.51 o 
 -23   5   2        4.83       32.94     38.71 o 
 -21   5   2      214.15      223.04     24.85 o 
 -19   5   2      126.48      107.47     23.69 o 
 -17   5   2      688.58      788.15     41.03 o 
 -15   5   2      723.73      732.73     24.66 o 
 -13   5   2     7498.59     7357.40    118.74 o 
 -11   5   2        8.02      -13.88     13.88 o 
  -9   5   2        3.65      -18.52     27.16 o 
  -7   5   2      763.59      859.17     54.03 o 
  -5   5   2     5444.11     5560.61    151.68 o 
  -3   5   2     1238.31     1352.90     21.79 o 
  -1   5   2      605.22      702.57     18.10 o 
   1   5   2      211.73      254.76     14.56 o 
   3   5   2       22.11        9.31      9.13 o 
   5   5   2     6580.83     6698.36     64.52 o 
   7   5   2     3822.93     4072.07     38.19 o 
   9   5   2      455.30      435.35     19.56 o 
  11   5   2      197.65      173.85     12.01 o 
  13   5   2        4.62       21.28     12.93 o 
  15   5   2       46.61       59.52     21.96 o 
  17   5   2     1517.08     1532.96     50.85 o 
  19   5   2      149.27      175.66     23.69 o 
  21   5   2       93.93      105.74     24.85 o 
  23   5   2       40.28       -1.73     32.94 o 
  25   5   2      396.69      473.24     41.03 o 
  27   5   2     1597.04     1635.81     62.98 o 
  29   5   2       32.36      -31.20     43.91 o 
  31   5   2      124.22      183.17     31.20 o 
 -30   6   2       79.13      116.14     30.05 o 
 -28   6   2       38.71       45.65     35.82 o 
 -26   6   2      677.49      713.61     46.80 o 
 -24   6   2       47.49       64.72     23.11 o 
 -22   6   2      421.75      398.70     36.40 o 
 -20   6   2     1805.51     1772.18     55.47 o 
 -18   6   2       41.98       12.13     32.94 o 
 -16   6   2      786.42      763.30     41.03 o 
 -14   6   2     1669.11     1704.57     49.11 o 
 -12   6   2       31.75       33.03     13.29 o 
 -10   6   2        0.19      -10.40     15.22 o 
  -6   6   2      145.93      172.22     23.69 o 
  -4   6   2      772.05      855.30     63.56 o 
  -2   6   2      157.28      186.80     19.07 o 
   0   6   2     6975.83     8271.63    279.95 o 
   2   6   2     3664.74     3905.43     87.54 o 
   4   6   2      738.97      668.37     20.01 o 
   6   6   2      482.16      486.61     19.85 o 
   8   6   2       65.76       91.02     15.60 o 
  10   6   2        2.01       -5.51     15.60 o 
  12   6   2     3758.44     3757.20     50.27 o 
  14   6   2     1060.65     1019.85     44.49 o 
  16   6   2       63.33       34.09     33.51 o 
  18   6   2      415.49      417.76     38.14 o 
  20   6   2      142.08      117.88     27.16 o 
  22   6   2      239.25      229.39     25.42 o 
  24   6   2      289.24      327.62     27.74 o 
  26   6   2      944.77      959.18     54.89 o 
  28   6   2      369.43      379.05     34.67 o 
  30   6   2      151.06      166.41     32.36 o 
 -29   7   2        9.69       14.45     41.03 o 
 -27   7   2       13.23       -8.67     35.82 o 
 -25   7   2       35.20       45.07     34.67 o 
 -23   7   2      620.39      600.93     45.07 o 
 -21   7   2       34.69      -32.36     32.94 o 
 -19   7   2     4347.51     4427.27     80.32 o 
 -17   7   2       41.85       34.67     22.54 o 
 -15   7   2       24.31       47.96     23.11 o 
 -13   7   2       24.44       13.87     32.36 o 
 -11   7   2      585.20      605.17     34.96 o 
  -9   7   2      102.05       57.67     12.07 o 
  -7   7   2      943.27     1109.96    101.12 o 
  -5   7   2      503.34      558.66     38.14 o 
  -3   7   2      192.95      208.87     13.46 o 
  -1   7   2      297.50      344.86     17.51 o 
   3   7   2     4585.23     4812.88    116.14 o 
   5   7   2      494.38      492.01     29.18 o 
   7   7   2      349.39      358.24     20.56 o 
   9   7   2      271.17      262.93     16.93 o 
  13   7   2      243.53      228.24     24.27 o 
  15   7   2      229.07      214.95     24.85 o 
  17   7   2       17.74       19.07     32.36 o 
  19   7   2      141.46       86.10     31.20 o 
  21   7   2       13.14       -4.62     32.94 o 
  23   7   2       20.91        0.00     34.67 o 
  25   7   2       13.86      -15.60     38.71 o 
  27   7   2      374.86      353.05     34.67 o 
  29   7   2      132.39      210.90     31.20 o 
 -28   8   2        4.20        5.20     41.60 o 
 -26   8   2      220.37      253.09     29.47 o 
 -24   8   2      639.87      582.44     47.38 o 
 -22   8   2       51.93       34.67     35.82 o 
 -20   8   2     5215.96     5350.62     89.56 o 
 -18   8   2     7067.55     6904.38    101.70 o 
 -16   8   2      282.14      264.06     26.00 o 
 -14   8   2        0.53       -1.73     30.62 o 
 -12   8   2       10.67       35.82     31.20 o 
 -10   8   2      378.74      454.75     36.40 o 
  -8   8   2     1000.84      933.18     42.18 o 
  -6   8   2      313.26      346.95     28.31 o 
  -4   8   2      491.27      537.66     22.54 o 
  -2   8   2      980.63      932.72     25.01 o 
   0   8   2     4951.64     5061.13    190.39 o 
   2   8   2     2868.24     3049.19     52.29 o 
   4   8   2     1027.23      974.50     26.93 o 
   6   8   2      300.26      317.57     18.05 o 
   8   8   2      310.02      321.85     24.27 o 
  10   8   2     5173.00     5335.60     78.01 o 
  12   8   2     5569.42     5640.11     82.05 o 
  14   8   2     2341.60     2187.05     59.52 o 
  16   8   2     3503.20     3442.08     71.65 o 
  18   8   2      670.52      702.63     41.60 o 
  20   8   2      527.51      581.29     44.49 o 
  22   8   2      371.72      395.81     30.05 o 
  24   8   2       31.57      -16.76     39.29 o 
  26   8   2        3.40      -39.87     39.87 o 
  28   8   2      232.47      254.24     34.67 o 
 -27   9   2      100.82       58.94     45.07 o 
 -25   9   2      372.61      370.96     34.09 o 
 -23   9   2      170.30      142.14     30.05 o 
 -21   9   2      612.55      601.51     45.65 o 
 -19   9   2     4691.87     4810.36     88.98 o 
 -17   9   2      381.93      354.20     28.31 o 
 -15   9   2      701.63      656.40     49.69 o 
 -13   9   2      203.62      224.77     24.85 o 
 -11   9   2     1371.71     1327.26     49.69 o 
  -9   9   2      834.01      800.86     43.34 o 
  -7   9   2      150.42      164.10     24.27 o 
  -5   9   2     3852.99     3770.86     67.61 o 
  -3   9   2    10816.96    10301.97    145.03 o 
  -1   9   2       36.30       54.89     22.54 o 
   1   9   2        0.20      -22.54     31.20 o 
   3   9   2       44.46       62.40     22.54 o 
   5   9   2       62.41       54.32     23.11 o 
   7   9   2       31.71       37.56     32.94 o 
   9   9   2     1354.56     1208.80     47.38 o 
  11   9   2      378.34      433.94     38.14 o 
  13   9   2      396.97      337.45     28.31 o 
  15   9   2     6307.76     6278.60     95.92 o 
  17   9   2     5749.21     5746.43     92.45 o 
  19   9   2        4.00        2.89     32.94 o 
  21   9   2       17.50       33.51     35.25 o 
  23   9   2        0.01      -39.87     39.87 o 
  25   9   2       47.97       54.89     42.76 o 
  27   9   2      142.97      134.05     32.36 o 
 -26  10   2       33.10       17.33     43.91 o 
 -24  10   2       38.03      -29.47     43.91 o 
 -22  10   2      134.07      135.79     26.58 o 
 -20  10   2      240.39      197.61     28.31 o 
 -18  10   2       26.97       -8.09     34.67 o 
 -16  10   2        0.56       -7.51     31.78 o 
 -14  10   2     1392.44     1417.40     52.58 o 
 -12  10   2      283.94      313.18     34.09 o 
 -10  10   2       59.84       52.00     23.69 o 
  -8  10   2      175.60      190.68     24.27 o 
  -6  10   2      894.94      916.42     45.07 o 
  -4  10   2     8033.03     9042.32    102.27 o 
  -2  10   2     1066.99     1129.64     46.80 o 
   0  10   2       11.74        7.51     31.78 o 
   2  10   2      487.31      533.91     38.71 o 
   4  10   2      100.18       39.87     23.69 o 
   8  10   2      167.01      143.30     24.85 o 
  10  10   2      195.27      242.68     26.00 o 
  12  10   2      118.91      116.72     23.69 o 
  14  10   2      611.13      502.70     43.34 o 
  16  10   2     3662.61     3606.18     78.58 o 
  18  10   2      107.50      113.25     24.85 o 
  20  10   2      139.14      132.90     29.47 o 
  22  10   2       15.53      -43.91     43.91 o 
  24  10   2      426.10      514.84     48.54 o 
 -23  11   2       30.64       43.34     42.18 o 
 -21  11   2        5.01       24.27     42.18 o 
 -19  11   2       48.66       62.40     27.16 o 
 -17  11   2       70.33       95.92     26.00 o 
 -15  11   2      838.56      852.86     47.96 o 
 -13  11   2        2.48        8.67     34.09 o 
 -11  11   2       64.78       69.92     21.96 o 
  -9  11   2      258.63      276.78     25.42 o 
  -7  11   2        0.13       10.98     38.14 o 
  -5  11   2    13563.73    13279.48    192.41 o 
  -3  11   2    12297.79    11777.15    172.77 o 
  -1  11   2      737.85      714.76     43.91 o 
   1  11   2      128.62      153.12     24.85 o 
   3  11   2      455.35      422.39     39.29 o 
   5  11   2      307.13      261.18     34.09 o 
   7  11   2      337.25      341.49     27.74 o 
   9  11   2     1166.01     1046.43     49.69 o 
  11  11   2     1336.75     1286.81     50.27 o 
  13  11   2      363.96      317.22     28.31 o 
  15  11   2     1137.44     1053.37     52.00 o 
  17  11   2     1446.41     1318.01     61.83 o 
  19  11   2      138.84      161.21     27.74 o 
  21  11   2        3.68        9.25     41.03 o 
  23  11   2       30.75       58.94     30.62 o 
 -22  12   2       13.46       27.74     42.76 o 
 -20  12   2     2504.62     2474.81     80.89 o 
 -18  12   2      187.17      248.46     31.78 o 
 -16  12   2        1.04      -37.56     37.56 o 
 -14  12   2      101.25       71.65     27.16 o 
 -12  12   2       89.68      110.94     25.42 o 
 -10  12   2        0.04      -20.22     34.09 o 
  -8  12   2      182.29      192.41     26.00 o 
  -6  12   2       14.53        6.36     31.78 o 
  -4  12   2        8.40      -33.51     33.51 o 
  -2  12   2      248.82      290.64     25.42 o 
   0  12   2      180.75      179.70     24.27 o 
   2  12   2      246.82      226.51     24.85 o 
   4  12   2       28.59       20.22     31.78 o 
   6  12   2       21.01        5.20     34.67 o 
   8  12   2       21.30       15.02     34.67 o 
  10  12   2      137.71      158.32     26.00 o 
  12  12   2     1413.13     1316.85     56.63 o 
  14  12   2        7.73      -41.03     41.03 o 
  16  12   2     1150.27     1048.17     55.47 o 
  18  12   2       16.35      -38.71     42.18 o 
  20  12   2      146.01      160.06     32.36 o 
 -19  13   2     1427.98     1699.95     69.34 o 
 -17  13   2      318.36      386.56     35.82 o 
 -15  13   2       25.40       28.89     41.60 o 
 -13  13   2      119.62       59.52     28.31 o 
 -11  13   2      731.82      766.19     53.16 o 
  -9  13   2      609.54      563.38     45.07 o 
  -7  13   2      210.16      172.77     27.74 o 
  -5  13   2      272.26      228.82     26.58 o 
  -3  13   2       12.87       -4.62     33.51 o 
  -1  13   2        1.35      -34.09     34.09 o 
   1  13   2      864.33      938.96     48.54 o 
   3  13   2      195.67      196.46     26.58 o 
   5  13   2        0.01      -17.91     32.94 o 
   7  13   2       18.48       32.36     32.36 o 
   9  13   2      378.14      422.96     32.36 o 
  11  13   2      634.60      644.27     49.11 o 
  13  13   2       26.32       43.34     42.76 o 
  15  13   2      258.18      279.67     31.78 o 
  17  13   2      129.07      181.44     31.20 o 
 -14  14   2       51.13       82.05     31.20 o 
 -12  14   2      332.61      362.29     34.09 o 
 -10  14   2      609.29      645.43     52.00 o 
  -8  14   2       26.18       49.69     28.31 o 
  -6  14   2      547.79      575.51     47.38 o 
  -4  14   2      164.45      172.77     28.31 o 
  -2  14   2       38.44       45.07     26.58 o 
   0  14   2       15.24        5.78     36.98 o 
   2  14   2       69.83       99.39     25.42 o 
   4  14   2      112.58      127.70     26.00 o 
   6  14   2     1218.59     1319.17     58.36 o 
   8  14   2        2.13       16.18     41.03 o 
  10  14   2       40.13       -3.47     41.60 o 
  12  14   2       34.08       18.49     41.03 o 
  14  14   2       91.85      107.47     31.20 o 
  -9  15   2       74.17       84.94     31.20 o 
  -7  15   2       94.35      126.54     29.47 o 
  -5  15   2      246.95      236.33     34.09 o 
  -3  15   2      176.24      218.99     31.20 o 
  -1  15   2       61.95       49.69     42.76 o 
   1  15   2        9.37      -17.91     39.87 o 
   3  15   2      227.43      218.99     33.51 o 
   5  15   2        3.22      -10.40     42.76 o 
   7  15   2        2.98      -38.71     42.18 o 
   9  15   2     1085.49     1118.08     62.40 o 
 -33   1   3       53.23       35.25     45.07 o 
 -31   1   3      222.40      191.26     28.89 o 
 -29   1   3       14.42       18.49     35.82 o 
 -27   1   3    10839.07    10857.83    126.54 o 
 -25   1   3      657.56      700.32     43.91 o 
 -23   1   3     2384.05     2310.13     58.36 o 
 -21   1   3        0.59      -10.40     31.20 o 
 -19   1   3       19.61       15.60     28.89 o 
 -17   1   3       52.25       70.58     11.66 o 
 -15   1   3     1926.58     1950.85     34.96 o 
 -13   1   3     3316.75     3701.90     36.14 o 
 -11   1   3    13587.43    14444.35    147.92 o 
  -9   1   3     1564.10     1578.79     21.64 o 
  -7   1   3     1355.96     1400.60     19.38 o 
  -5   1   3     6944.99     6646.00     61.83 o 
  -3   1   3      539.57      485.97     13.82 o 
  -1   1   3     1427.95     1269.62    128.57 o 
   1   1   3     1089.81      918.13     58.65 o 
   3   1   3     8159.18     8248.27     56.18 o 
   5   1   3    30739.99    30523.66    230.84 o 
   7   1   3      162.46      170.36     10.98 o 
   9   1   3     5352.32     5647.76     57.78 o 
  11   1   3     1461.14     1549.42     36.40 o 
  13   1   3     1071.50     1143.69     24.31 o 
  15   1   3      173.47      164.68     12.59 o 
  17   1   3       11.49       24.98     17.90 o 
  19   1   3      620.07      680.10     38.71 o 
  21   1   3      129.25      133.48     24.27 o 
  23   1   3      128.64      134.63     24.85 o 
  25   1   3      239.68      217.84     26.00 o 
  27   1   3      115.69      136.37     24.85 o 
  29   1   3        3.45       -5.20     36.40 o 
  31   1   3      167.56      190.68     31.78 o 
 -34   2   3       65.32       54.32     47.96 o 
 -32   2   3       47.80       56.05     40.45 o 
 -30   2   3      554.13      617.69     46.23 o 
 -28   2   3      468.11      437.41     30.05 o 
 -26   2   3       35.97      -26.58     34.67 o 
 -24   2   3      351.37      432.21     36.98 o 
 -22   2   3        2.39      -33.51     33.51 o 
 -20   2   3       81.28       62.98     23.11 o 
 -18   2   3      114.02      149.38     13.87 o 
 -16   2   3      280.06      282.39     15.55 o 
 -14   2   3      948.96     1022.04     23.02 o 
 -12   2   3    18453.29    20445.78    582.44 o 
 -10   2   3      681.86      627.31     30.62 o 
  -8   2   3      339.48      401.13     19.93 o 
  -2   2   3        0.05        2.19      9.60 o 
   0   2   3      141.02      140.08      7.73 o 
   2   2   3       87.98       81.51      7.32 o 
   4   2   3     6205.05     6036.91     59.23 o 
   6   2   3     1695.94     1711.34     43.05 o 
   8   2   3    20512.04    21300.69    150.76 o 
  10   2   3     8424.13     9489.57     77.21 o 
  12   2   3      452.15      453.30     34.96 o 
  14   2   3      163.79      168.59     12.42 o 
  16   2   3      192.27      207.71     13.57 o 
  18   2   3      290.85      301.04     24.85 o 
  20   2   3       16.10       41.60     21.96 o 
  22   2   3       84.49       -6.93     32.36 o 
  24   2   3       56.86       -5.78     34.09 o 
  26   2   3        6.10      -23.69     34.09 o 
  28   2   3       20.98       32.36     37.56 o 
  30   2   3      383.76      340.34     35.25 o 
  32   2   3        1.44       29.47     41.03 o 
 -33   3   3      253.81      225.35     34.67 o 
 -31   3   3      689.89      650.63     54.32 o 
 -29   3   3        2.78      -38.14     38.14 o 
 -27   3   3      525.22      579.55     43.34 o 
 -25   3   3     1915.52     1966.32     59.52 o 
 -23   3   3     1911.80     1867.52     57.20 o 
 -21   3   3        4.27      -12.71     30.62 o 
 -19   3   3      333.88      444.92     36.98 o 
 -17   3   3        0.58        1.57     17.44 o 
 -15   3   3        1.74        0.39     15.22 o 
 -13   3   3      162.68      152.24     10.94 o 
 -11   3   3    10764.31    11743.15    235.17 o 
  -9   3   3     4267.95     4401.23    131.74 o 
  -7   3   3     6216.96     6291.10     57.98 o 
  -5   3   3     1685.36     1754.67     47.96 o 
  -3   3   3        1.97       17.41      8.49 o 
  -1   3   3     2489.86     2611.97     47.09 o 
   1   3   3      851.19      955.33     18.68 o 
   3   3   3      132.38      123.42      9.25 o 
   5   3   3     3343.96     3239.71    108.34 o 
   7   3   3        2.10       24.62      8.19 o 
   9   3   3    16199.33    16079.29    431.05 o 
  11   3   3    10303.83    10578.75     70.95 o 
  13   3   3      808.87      843.06     23.25 o 
  15   3   3      272.27      265.87     13.99 o 
  17   3   3      166.93      203.39     22.54 o 
  19   3   3       32.81       15.02     30.62 o 
  21   3   3       96.48       47.96     23.11 o 
  23   3   3      954.49      927.98     46.80 o 
  25   3   3      798.15      787.57     47.96 o 
  27   3   3       28.68       47.96     25.42 o 
  29   3   3      643.63      514.26     50.27 o 
  31   3   3       29.59       42.18     42.18 o 
 -32   4   3       69.97       99.96     29.47 o 
 -30   4   3      210.68      169.30     28.89 o 
 -28   4   3      410.38      392.34     30.05 o 
 -26   4   3     1338.35     1233.65     54.32 o 
 -24   4   3      680.04      724.59     41.03 o 
 -22   4   3     1586.19     1607.50     53.74 o 
 -20   4   3      136.62      139.25     22.54 o 
 -18   4   3      470.48      503.86     38.14 o 
 -16   4   3      280.02      220.17     15.31 o 
 -14   4   3      168.25      165.26     12.18 o 
 -12   4   3     1931.10     2168.80     97.65 o 
 -10   4   3     4058.52     3997.00    117.59 o 
  -8   4   3     6172.43     6643.05    256.55 o 
  -6   4   3    14025.99    15004.42    249.91 o 
  -4   4   3     2930.86     3019.40     42.47 o 
  -2   4   3     2192.74     2233.92     67.61 o 
   0   4   3      276.11      318.25     21.09 o 
   2   4   3     2475.95     2585.03    107.47 o 
   4   4   3     3640.94     3943.80    174.21 o 
  10   4   3      197.67      250.50     16.45 o 
  12   4   3        2.56       -8.26     15.63 o 
  14   4   3     1915.77     1924.58     72.52 o 
  16   4   3      485.09      511.95     36.98 o 
  18   4   3      281.33      274.46     24.85 o 
  20   4   3     1227.91     1296.63     49.11 o 
  22   4   3      173.78      210.33     25.42 o 
  24   4   3     1001.13     1089.77     51.43 o 
  26   4   3      450.55      507.90     42.18 o 
  28   4   3      295.16      249.62     30.05 o 
  30   4   3      453.59      455.32     35.25 o 
 -31   5   3      126.61      116.14     31.20 o 
 -29   5   3       26.42       35.25     35.82 o 
 -27   5   3       41.35       32.36     34.67 o 
 -25   5   3       56.15       31.78     34.67 o 
 -23   5   3       46.23        1.16     31.78 o 
 -21   5   3        7.77       28.89     21.96 o 
 -19   5   3        3.68      -14.45     31.20 o 
 -17   5   3     1335.65     1267.74     47.38 o 
 -15   5   3      624.09      698.01     37.56 o 
 -13   5   3      639.03      560.13     24.85 o 
 -11   5   3      103.91      113.62     29.18 o 
  -9   5   3      323.78      345.41     17.69 o 
  -7   5   3    12201.31    13636.87    373.27 o 
  -3   5   3      951.88     1026.15     25.42 o 
  -1   5   3      457.02      464.56     16.62 o 
   1   5   3      105.83      120.32     14.73 o 
   3   5   3     8694.10     8920.55    329.36 o 
   5   5   3     7549.01     7978.15    311.45 o 
   7   5   3      871.53      905.42     36.98 o 
   9   5   3      631.76      706.24     21.02 o 
  11   5   3     1601.76     1596.09     29.83 o 
  13   5   3       40.85       60.03     12.34 o 
  15   5   3       10.98      -21.38     31.20 o 
  17   5   3       65.45       16.76     33.51 o 
  19   5   3       92.99       61.25     23.11 o 
  21   5   3       84.31       86.67     25.42 o 
  23   5   3       62.04       68.18     23.69 o 
  25   5   3      325.56      295.27     27.74 o 
  27   5   3       28.80       44.49     37.56 o 
  29   5   3      627.62      691.07     54.32 o 
  31   5   3       28.67       13.87     45.07 o 
 -30   6   3       41.59       73.96     29.47 o 
 -28   6   3      659.12      618.27     47.96 o 
 -26   6   3       68.85       68.76     24.85 o 
 -24   6   3      235.89      268.11     26.58 o 
 -22   6   3      102.87       61.83     22.54 o 
 -20   6   3       72.81       95.92     23.11 o 
 -18   6   3      235.92      191.26     23.11 o 
 -16   6   3     7770.66     7682.13     92.45 o 
 -14   6   3      252.50      267.53     23.11 o 
 -12   6   3     1760.70     1603.51     65.29 o 
 -10   6   3     1049.54     1208.38     88.12 o 
  -8   6   3      375.56      352.38     18.74 o 
  -6   6   3     6203.85     6683.54    193.86 o 
  -4   6   3      144.84      166.82     13.00 o 
  -2   6   3       31.79       48.07     20.80 o 
   0   6   3       87.36       63.12      9.95 o 
   2   6   3      113.33      112.19     17.33 o 
   4   6   3      573.91      706.42     41.03 o 
   6   6   3       77.19       85.19     13.00 o 
   8   6   3     2138.19     2104.81     83.50 o 
  10   6   3     2433.96     2400.38     36.77 o 
  12   6   3      317.66      329.36     23.69 o 
  14   6   3     3570.59     3784.73     68.18 o 
  16   6   3       29.62       -8.67     32.36 o 
  18   6   3       28.92       43.91     22.54 o 
  20   6   3     2208.31     2255.24     60.67 o 
  22   6   3       50.76      -34.09     34.67 o 
  24   6   3      389.92      394.65     28.31 o 
  26   6   3      581.46      533.33     32.94 o 
  28   6   3       28.45      -35.82     42.76 o 
  30   6   3       20.01      -43.91     44.49 o 
 -29   7   3       55.17       18.49     38.71 o 
 -27   7   3        8.93       42.76     34.67 o 
 -25   7   3       10.22      -34.09     36.98 o 
 -23   7   3      222.16      180.28     26.00 o 
 -21   7   3      518.72      476.70     41.03 o 
 -19   7   3     1402.86     1270.05     50.85 o 
 -17   7   3      136.89      133.48     22.54 o 
 -15   7   3     3794.58     3776.64     70.49 o 
 -13   7   3     7638.64     7548.65     91.30 o 
 -11   7   3      169.14      196.46     23.11 o 
  -9   7   3        0.91        9.80     21.38 o 
  -7   7   3      274.61      324.30     20.80 o 
  -5   7   3       55.78       44.99     12.86 o 
  -3   7   3      649.82      738.72     22.84 o 
  -1   7   3     5586.94     5738.09    195.01 o 
   1   7   3     1589.43     1824.67     69.63 o 
   3   7   3     1374.51     1377.81     79.45 o 
   5   7   3      751.81      726.94     31.49 o 
   7   7   3       15.00        6.56     43.91 o 
   9   7   3       44.06       -0.58     29.47 o 
  11   7   3      244.56      207.44     24.85 o 
  13   7   3     2837.56     2966.53     62.98 o 
  15   7   3       46.76       36.40     31.78 o 
  17   7   3      550.87      511.95     43.34 o 
  19   7   3     1221.73     1246.36     50.27 o 
  21   7   3     1082.44     1038.34     51.43 o 
  23   7   3      126.49      126.54     26.58 o 
  25   7   3      119.44      142.14     27.16 o 
  27   7   3       22.07       38.71     41.03 o 
  29   7   3        2.68      -13.87     43.91 o 
 -28   8   3       34.48       46.80     41.03 o 
 -26   8   3       88.57       97.07     26.58 o 
 -24   8   3      480.36      505.59     46.80 o 
 -20   8   3     2184.26     1928.77     60.09 o 
 -18   8   3      623.22      627.51     42.76 o 
 -16   8   3      646.69      691.65     42.76 o 
 -14   8   3       54.79       56.63     23.11 o 
 -12   8   3       73.85       47.96     32.94 o 
 -10   8   3      135.98      114.99     23.11 o 
  -8   8   3       47.28       58.94     21.38 o 
  -6   8   3      237.51      209.75     23.11 o 
  -4   8   3      911.81      804.37     26.73 o 
  -2   8   3     4493.19     4633.08    189.24 o 
   0   8   3      518.98      612.47     24.76 o 
   2   8   3       97.86       86.06     19.36 o 
   4   8   3       15.25       32.36     28.89 o 
   6   8   3        6.08       42.18     29.47 o 
   8   8   3      203.27      179.12     24.85 o 
  10   8   3        5.38        4.62     30.62 o 
  12   8   3      838.57      840.73     44.49 o 
  14   8   3      235.54      186.06     24.85 o 
  16   8   3      222.71      205.70     26.00 o 
  18   8   3     1115.84     1174.13     53.16 o 
  20   8   3     1286.58     1308.19     53.74 o 
  22   8   3      801.98      803.75     49.11 o 
  24   8   3       61.60      -25.42     39.29 o 
  26   8   3      232.02      262.91     32.36 o 
  28   8   3       16.63       26.00     42.76 o 
 -27   9   3        2.00       54.32     41.60 o 
 -25   9   3       41.37       86.67     28.89 o 
 -23   9   3      718.99      703.79     47.38 o 
 -21   9   3        5.26       -1.16     32.36 o 
 -19   9   3      148.11      134.63     24.85 o 
 -17   9   3     9242.06     9205.84    114.41 o 
 -15   9   3     2779.91     2767.76     67.03 o 
 -13   9   3      681.33      640.80     41.03 o 
 -11   9   3      233.96      186.64     24.85 o 
  -9   9   3       67.02       24.85     32.36 o 
  -7   9   3        0.28        7.51     31.78 o 
  -5   9   3     7368.97     7599.50     91.30 o 
  -3   9   3      252.69      221.88     24.85 o 
  -1   9   3     5655.22     5272.04     78.01 o 
   1   9   3      478.02      511.95     39.29 o 
   3   9   3     2392.84     2275.46     57.20 o 
   5   9   3       96.03      101.12     22.54 o 
   7   9   3      155.98      142.14     23.11 o 
   9   9   3      337.77      331.09     25.42 o 
  11   9   3        0.43      -22.54     31.78 o 
  13   9   3      199.14      213.79     26.58 o 
  15   9   3       23.82       45.65     31.78 o 
  17   9   3      192.85      214.37     26.58 o 
  19   9   3       37.66       39.29     36.40 o 
  21   9   3        6.57       -1.16     35.82 o 
  23   9   3      156.40       85.52     32.36 o 
  25   9   3        0.22        4.04     28.89 o 
 -26  10   3       60.33      133.48     30.62 o 
 -24  10   3      415.71      403.90     34.67 o 
 -22  10   3      541.42      574.93     47.96 o 
 -20  10   3        6.33      -37.56     37.56 o 
 -18  10   3     2520.08     2778.16     70.49 o 
 -16  10   3      550.98      600.36     45.07 o 
 -14  10   3      113.82      108.05     22.54 o 
 -12  10   3      484.93      468.04     41.03 o 
 -10  10   3       23.08       17.91     32.94 o 
  -8  10   3     1404.11     1386.77     50.85 o 
  -6  10   3      155.57      109.21     23.69 o 
  -4  10   3     1298.23     1424.33     49.69 o 
  -2  10   3     4040.30     3822.86     72.23 o 
   0  10   3        6.68       34.67     21.96 o 
   2  10   3      687.30      614.22     39.29 o 
   4  10   3      981.92      915.27     45.07 o 
   6  10   3      298.48      271.00     25.42 o 
   8  10   3       29.70       50.27     22.54 o 
  10  10   3      325.28      396.39     36.98 o 
  12  10   3      322.54      331.09     25.42 o 
  14  10   3      815.34      830.91     45.65 o 
  16  10   3      723.64      751.75     46.23 o 
  18  10   3     3909.37     3843.67     86.10 o 
  20  10   3       10.28       28.89     37.56 o 
  22  10   3      497.96      465.72     35.82 o 
  24  10   3      155.11      149.08     32.36 o 
 -23  11   3       55.63       84.94     30.05 o 
 -21  11   3       73.57      104.01     29.47 o 
 -19  11   3      274.77      247.89     28.89 o 
 -17  11   3      408.49      424.12     28.89 o 
 -15  11   3        0.85      -15.60     34.67 o 
 -13  11   3      381.94      438.57     39.29 o 
 -11  11   3      230.29      246.15     25.42 o 
  -9  11   3      569.60      569.73     41.03 o 
  -7  11   3      835.51      890.42     43.91 o 
  -5  11   3      669.85      591.11     44.49 o 
  -3  11   3     1444.99     1243.47     50.85 o 
  -1  11   3    13115.57    12641.57    179.70 o 
   1  11   3     1693.52     1553.76     54.89 o 
   3  11   3      355.30      301.04     28.31 o 
   5  11   3        9.30      -28.89     30.05 o 
   7  11   3      481.27      453.59     39.29 o 
   9  11   3      183.82      159.48     24.85 o 
  11  11   3       26.65       -2.89     33.51 o 
  13  11   3       13.80      -24.27     34.09 o 
  15  11   3        0.72      -30.05     36.40 o 
  17  11   3       25.15      -19.65     38.14 o 
  19  11   3      557.90      567.42     52.00 o 
  21  11   3      143.29      109.21     32.94 o 
 -22  12   3      193.57      150.81     33.51 o 
 -20  12   3     1118.37     1171.82     63.56 o 
 -18  12   3      104.59      120.19     31.78 o 
 -16  12   3       19.31       26.00     39.29 o 
 -14  12   3       46.35       23.69     36.98 o 
 -12  12   3      165.01      184.90     26.00 o 
 -10  12   3     1421.19     1493.09     56.05 o 
  -8  12   3       27.68       22.54     23.69 o 
  -6  12   3        8.73       -1.73     32.36 o 
  -4  12   3      407.39      406.79     39.87 o 
   0  12   3      250.33      343.80     26.58 o 
   2  12   3      111.71      114.41     24.27 o 
   4  12   3      234.73      246.73     25.42 o 
   6  12   3      491.40      494.04     30.05 o 
   8  12   3       23.88       17.33     35.25 o 
  10  12   3       38.45       19.65     33.51 o 
  12  12   3       43.30       42.18     36.40 o 
  14  12   3        5.49      -20.22     38.71 o 
  16  12   3      652.64      630.98     54.89 o 
  18  12   3      465.23      395.81     35.25 o 
  20  12   3      394.97      373.27     35.82 o 
 -19  13   3      124.68      103.43     32.94 o 
 -17  13   3        1.82      -45.07     45.07 o 
 -15  13   3      555.30      720.54     52.00 o 
 -13  13   3       14.11       -5.20     41.03 o 
 -11  13   3      782.86      778.90     52.58 o 
  -9  13   3      240.02      214.95     27.74 o 
  -7  13   3        7.68      -35.82     35.82 o 
  -5  13   3      283.86      265.80     28.89 o 
  -3  13   3      433.35      422.96     41.60 o 
  -1  13   3     1668.22     1482.11     58.94 o 
   1  13   3      577.64      472.66     41.60 o 
   3  13   3      638.18      635.60     45.65 o 
   5  13   3      192.04      224.19     28.31 o 
   7  13   3       63.26       17.91     36.40 o 
   9  13   3       69.63      112.10     24.85 o 
  11  13   3      841.72      848.24     51.43 o 
  13  13   3       21.37      -27.16     42.18 o 
  15  13   3        9.71      -21.96     41.03 o 
  17  13   3      220.37      173.92     32.94 o 
 -14  14   3      318.06      380.78     35.25 o 
 -12  14   3       53.30        6.93     42.18 o 
 -10  14   3        2.27       36.98     39.29 o 
  -8  14   3        0.84       41.60     41.03 o 
  -6  14   3        0.24      -31.78     41.03 o 
  -4  14   3        0.95      -12.13     34.67 o 
  -2  14   3        1.13       -4.62     32.94 o 
   0  14   3      214.04      246.15     30.05 o 
   2  14   3      643.27      634.45     48.54 o 
   4  14   3      385.04      351.89     33.51 o 
   6  14   3      298.77      285.44     34.09 o 
   8  14   3       83.33       73.38     28.89 o 
  10  14   3       54.11       66.45     30.62 o 
  12  14   3      197.01      179.12     32.94 o 
  -9  15   3       11.02       -0.58     43.91 o 
  -7  15   3       32.04        8.67     41.60 o 
  -5  15   3       28.46       28.31     42.18 o 
  -3  15   3       27.34       13.29     41.03 o 
  -1  15   3        0.02      -31.78     41.03 o 
   1  15   3      201.78      203.97     32.36 o 
   3  15   3       42.12       63.56     30.05 o 
   5  15   3        2.34       24.27     42.18 o 
   7  15   3        9.09       -9.82     29.47 o 
 -34   0   4        0.09       64.72     29.47 o 
 -32   0   4       57.38       12.71     41.60 o 
 -30   0   4     1278.13     1369.44     58.36 o 
 -28   0   4      572.61      507.33     44.49 o 
 -26   0   4     1216.23     1228.45     51.43 o 
 -24   0   4     1228.21     1256.18     48.54 o 
 -22   0   4       23.14       34.67     20.80 o 
 -20   0   4     2546.30     2502.54     57.78 o 
 -18   0   4     8211.82     8232.79     88.98 o 
 -16   0   4       36.50       14.14     17.62 o 
 -14   0   4       43.61       42.53     15.60 o 
 -12   0   4       92.59       81.97      9.70 o 
 -10   0   4     1590.01     1890.48     32.36 o 
  -8   0   4    70254.66    74810.68    437.12 o 
  -6   0   4     3588.49     3297.11     69.34 o 
  -4   0   4     1881.79     1762.61     22.88 o 
  -2   0   4      532.87      527.23     28.60 o 
   0   0   4     1687.83     1694.69     21.65 o 
   2   0   4     1745.59     1762.83     23.98 o 
   4   0   4    11448.43    11266.69    116.43 o 
   6   0   4        5.81        3.51     11.35 o 
   8   0   4     1762.76     1816.52     36.11 o 
  10   0   4       33.38       50.39      9.95 o 
  12   0   4   102663.97   104980.21    389.79 o 
  16   0   4     3095.67     3205.17     60.67 o 
  18   0   4      388.52      423.54     36.40 o 
  20   0   4     1144.77     1220.94     46.23 o 
  22   0   4      190.33      174.50     24.27 o 
  24   0   4     1754.90     1684.93     59.52 o 
  26   0   4      126.13      139.83     26.00 o 
  28   0   4      744.43      711.88     48.54 o 
  30   0   4     1500.13     1593.63     66.45 o 
  32   0   4      109.74      167.57     32.36 o 
 -33   1   4      112.76       98.23     31.78 o 
 -31   1   4      158.53      110.94     31.78 o 
 -29   1   4      348.30      330.51     28.89 o 
 -27   1   4        4.42       -9.82     32.36 o 
 -25   1   4     2858.93     2839.99     68.76 o 
 -23   1   4     4875.07     4912.63     81.47 o 
 -21   1   4      298.19      277.35     24.85 o 
 -19   1   4        3.40       17.91     28.31 o 
 -17   1   4       57.44       73.54     12.46 o 
 -15   1   4        1.67       -1.62     26.29 o 
 -13   1   4      689.14      634.71     21.09 o 
 -11   1   4       64.50      102.95      9.29 o 
  -9   1   4     7757.93     8871.14    126.25 o 
  -7   1   4     9364.18    10289.95     85.56 o 
  -5   1   4     1729.29     1704.95     33.22 o 
  -3   1   4      180.33      248.61     12.42 o 
  -1   1   4        9.63        5.91      9.54 o 
   1   1   4      495.91      457.71     13.87 o 
   3   1   4      675.90      642.14     20.22 o 
   5   1   4        5.53       -6.40     13.87 o 
   7   1   4     7716.67     8095.44     56.11 o 
   9   1   4      648.21      656.13     19.38 o 
  11   1   4    34707.45    35881.78    361.14 o 
  13   1   4     7463.15     7450.62     64.86 o 
  15   1   4      699.29      712.60     24.83 o 
  17   1   4        7.37      -30.62     30.62 o 
  19   1   4     1182.59     1205.91     46.23 o 
  21   1   4      168.76      180.86     23.69 o 
  23   1   4       62.89       31.20     31.20 o 
  25   1   4       56.11       43.34     33.51 o 
  27   1   4      963.39      914.69     52.00 o 
  29   1   4        0.01      -12.71     40.45 o 
 -32   2   4        1.30        0.58     29.47 o 
 -30   2   4      166.90      131.74     27.74 o 
 -28   2   4      537.42      612.49     43.34 o 
 -26   2   4      917.39      919.89     47.96 o 
 -24   2   4     5661.87     5727.94     89.56 o 
 -22   2   4    10638.35    10744.58    112.10 o 
 -20   2   4      128.77       98.23     22.54 o 
 -18   2   4      162.93      182.59     21.38 o 
 -16   2   4     2250.03     2321.77     34.51 o 
 -14   2   4      270.04      219.95     26.00 o 
 -12   2   4     4443.91     4719.02    169.30 o 
 -10   2   4      198.51      178.65     15.60 o 
  -8   2   4     1504.86     1574.68     23.66 o 
  -6   2   4       53.28       56.21      8.37 o 
  -4   2   4      641.24      579.61     16.76 o 
  -2   2   4      235.14      255.76     12.65 o 
   2   2   4     1437.80     1429.56     21.20 o 
   4   2   4      217.43      230.44     23.11 o 
   6   2   4       29.63       12.58     13.06 o 
   8   2   4    28116.73    28603.76    385.70 o 
  10   2   4      741.02      842.67     22.24 o 
  12   2   4    14761.97    14925.86    296.42 o 
  14   2   4     2756.49     2828.07     38.20 o 
  16   2   4     1704.15     1756.58     48.54 o 
  18   2   4     1409.06     1372.32     48.54 o 
  20   2   4      643.66      614.22     40.45 o 
  22   2   4       12.54        6.93     31.20 o 
  24   2   4      974.04     1005.41     47.38 o 
  26   2   4      739.62      837.84     47.38 o 
  28   2   4      562.09      511.95     47.96 o 
  30   2   4       49.02       -4.62     43.34 o 
 -33   3   4        8.98       26.00     42.18 o 
 -31   3   4       56.60       31.78     43.34 o 
 -29   3   4      430.68      347.27     30.62 o 
 -27   3   4      646.48      663.34     47.96 o 
 -25   3   4      783.43      758.10     45.65 o 
 -23   3   4     4937.96     4825.96     81.47 o 
 -21   3   4       76.73       53.74     21.96 o 
 -19   3   4      122.58      105.16     21.96 o 
 -17   3   4      210.15      211.48     21.38 o 
 -13   3   4     1333.24     1403.59     26.93 o 
 -11   3   4      171.69      201.04     11.01 o 
  -9   3   4     4132.06     4286.54     38.94 o 
  -7   3   4      631.09      569.89     17.10 o 
  -5   3   4     4211.96     4705.08     45.94 o 
  -3   3   4    53784.50    55059.75    602.67 o 
  -1   3   4     1952.43     1791.28     23.84 o 
   1   3   4      358.79      406.36     51.43 o 
   3   3   4     1832.36     1720.99    106.32 o 
   5   3   4      555.10      537.49     28.31 o 
   7   3   4     5040.88     5085.18     42.29 o 
   9   3   4        5.32       12.61     13.46 o 
  11   3   4      459.49      484.98     20.22 o 
  13   3   4       11.42       25.55     16.24 o 
  15   3   4     2249.16     2277.77     53.16 o 
  17   3   4      407.07      421.81     34.67 o 
  19   3   4       30.02       18.49     28.89 o 
  21   3   4        1.92       -2.31     31.78 o 
  23   3   4      296.68      313.18     26.00 o 
  25   3   4       94.90       46.80     36.98 o 
  27   3   4      148.20      124.23     28.31 o 
  29   3   4        7.25       10.98     40.45 o 
  31   3   4       82.26       62.40     32.94 o 
 -32   4   4        0.08      -39.87     42.76 o 
 -30   4   4      860.92      875.40     55.47 o 
 -28   4   4      375.82      395.81     28.89 o 
 -26   4   4       28.90        0.00     34.67 o 
 -24   4   4      769.92      791.04     45.07 o 
 -22   4   4       43.96       23.69     31.78 o 
 -20   4   4      182.80      196.46     23.11 o 
 -18   4   4      459.28      497.50     35.82 o 
 -16   4   4        2.11       13.29     28.31 o 
 -14   4   4       14.23        0.59     16.47 o 
 -12   4   4      261.94      260.51     17.27 o 
 -10   4   4     2811.81     3030.12     79.16 o 
  -8   4   4        0.26       30.61     34.67 o 
  -6   4   4     6847.47     7140.85    186.06 o 
  -4   4   4    13808.62    14781.04    132.60 o 
  -2   4   4    13674.57    13974.05    204.84 o 
   0   4   4      350.99      329.02     16.99 o 
   2   4   4     2192.05     2263.21    136.94 o 
   4   4   4     3049.33     2948.03    201.66 o 
   6   4   4      521.92      426.25     17.74 o 
   8   4   4     4659.08     4810.29     43.92 o 
  10   4   4       23.77       18.59     14.56 o 
  12   4   4       24.24       32.81     13.88 o 
  14   4   4      899.22      850.55     40.45 o 
  16   4   4      103.75      102.85     23.11 o 
  18   4   4        0.11      -11.56     28.89 o 
  20   4   4        9.02        8.09     21.38 o 
  22   4   4        6.25        6.93     32.36 o 
  24   4   4      654.25      791.04     46.80 o 
  26   4   4      105.30      108.05     26.00 o 
  28   4   4        1.38      -18.49     42.76 o 
  30   4   4       11.35       -4.04     43.91 o 
 -31   5   4      438.53      464.57     35.25 o 
 -29   5   4      466.45      409.68     33.51 o 
 -27   5   4     1015.02      988.65     53.16 o 
 -25   5   4        9.52       44.49     23.11 o 
 -23   5   4       39.18       19.07     31.20 o 
 -21   5   4      212.53      221.88     23.11 o 
 -19   5   4       29.23       24.27     30.05 o 
 -17   5   4      261.38      217.84     22.54 o 
 -15   5   4        3.18      -27.74     27.74 o 
 -13   5   4       71.24       87.89     21.38 o 
 -11   5   4      443.35      458.35     20.79 o 
  -7   5   4     8858.20     9080.44    231.13 o 
  -5   5   4      478.24      438.76     17.33 o 
  -3   5   4     2037.84     2030.71     48.25 o 
  -1   5   4      163.75      133.63     10.94 o 
   1   5   4     2657.34     2556.20    134.34 o 
   3   5   4      916.10     1023.33     22.88 o 
   5   5   4       15.97       49.90      9.54 o 
   7   5   4      894.66      965.29     24.31 o 
   9   5   4      814.02      788.39     23.90 o 
  11   5   4     2247.08     2184.03     35.93 o 
  13   5   4     2878.29     3217.31     61.83 o 
  15   5   4      156.36      142.14     22.54 o 
  17   5   4        7.91      -11.56     30.62 o 
  19   5   4       97.53       49.11     23.69 o 
  21   5   4        8.51       19.07     30.05 o 
  23   5   4     1062.72     1038.92     52.00 o 
  25   5   4        0.00      -36.98     36.98 o 
  27   5   4       80.56       54.32     41.60 o 
  29   5   4        0.00       16.76     42.18 o 
 -30   6   4      733.11      733.25     53.16 o 
 -28   6   4      880.81      877.71     52.00 o 
 -26   6   4      169.97      158.32     26.58 o 
 -24   6   4      125.91      117.88     23.69 o 
 -22   6   4       13.92       47.96     20.80 o 
 -20   6   4      471.04      366.92     27.74 o 
 -18   6   4      180.85      199.35     23.11 o 
 -16   6   4      576.40      572.62     38.14 o 
 -14   6   4     5219.42     5140.30     75.12 o 
 -12   6   4      360.47      365.18     32.94 o 
 -10   6   4     1799.22     1846.53    135.79 o 
  -8   6   4     3250.85     3377.61     39.58 o 
  -6   6   4       75.20       87.57     11.42 o 
  -4   6   4      447.57      441.90     18.33 o 
  -2   6   4     1726.78     1905.75     76.27 o 
   0   6   4      900.67      861.08     38.71 o 
   2   6   4      564.11      575.39     41.31 o 
   4   6   4       53.76       39.44     12.63 o 
   6   6   4     4918.67     5393.70    119.03 o 
   8   6   4     4475.22     4763.69     49.01 o 
  10   6   4      580.34      594.00     36.40 o 
  12   6   4       78.92       75.69     21.96 o 
  14   6   4      406.01      457.63     36.98 o 
  16   6   4       12.81       -6.36     28.89 o 
  18   6   4     1619.29     1704.57     54.32 o 
  20   6   4      606.74      704.94     42.18 o 
  22   6   4        0.51      -36.40     36.40 o 
  24   6   4       62.61       63.56     26.00 o 
  26   6   4       90.08      120.19     26.58 o 
  28   6   4      112.38       99.39     31.20 o 
 -29   7   4       73.11       45.07     30.62 o 
 -27   7   4       38.98       51.43     27.74 o 
 -25   7   4      231.45      182.01     27.16 o 
 -23   7   4        7.40       12.13     32.36 o 
 -21   7   4       90.41      121.92     23.11 o 
 -19   7   4      523.23      464.57     41.03 o 
 -17   7   4      728.33      730.94     42.76 o 
 -15   7   4      322.80      388.30     32.94 o 
 -13   7   4    11454.35    11628.65    158.90 o 
 -11   7   4      521.90      565.11     36.98 o 
  -9   7   4        4.07      -29.47     30.05 o 
  -7   7   4      203.95      193.32     13.82 o 
  -5   7   4      794.63      697.62     84.94 o 
  -3   7   4      164.95      231.45     30.34 o 
  -1   7   4     2662.62     2746.77    140.70 o 
   1   7   4      123.66      126.27     23.98 o 
   3   7   4       38.65       39.87     12.18 o 
   5   7   4      147.50      150.11     13.32 o 
   7   7   4     4015.40     4463.67     68.76 o 
   9   7   4      609.49      629.82     38.14 o 
  11   7   4      164.53      217.84     23.11 o 
  13   7   4       48.49      -10.98     31.78 o 
  15   7   4       26.69       36.40     30.62 o 
  17   7   4       55.83       31.78     32.36 o 
  19   7   4      122.72      147.92     24.85 o 
  21   7   4      526.17      520.04     43.91 o 
  23   7   4      246.33      224.77     28.89 o 
  25   7   4      131.61      180.86     30.62 o 
  27   7   4        0.79      -20.22     40.45 o 
 -28   8   4        9.75       30.05     39.29 o 
 -26   8   4       13.06       -1.16     41.03 o 
 -24   8   4      370.52      387.72     30.05 o 
 -22   8   4        6.86       37.56     31.20 o 
 -20   8   4        2.75      -10.40     32.36 o 
 -18   8   4      939.41      908.91     44.49 o 
 -16   8   4      220.91      154.86     24.85 o 
 -14   8   4     8955.28     8956.23    105.16 o 
 -12   8   4    12309.54    12203.58    166.99 o 
 -10   8   4      211.72      192.99     24.27 o 
  -8   8   4      102.62      119.61     21.96 o 
  -6   8   4       21.10        0.00     29.47 o 
  -4   8   4      584.24      588.22     37.56 o 
  -2   8   4     1366.31     1385.04     46.23 o 
   0   8   4      741.02      702.63     37.56 o 
   2   8   4       21.80       27.16     29.47 o 
   4   8   4       77.68       81.47     21.96 o 
   6   8   4      721.79      740.77     39.29 o 
   8   8   4      139.84      114.41     22.54 o 
  10   8   4     1092.16     1063.77     45.65 o 
  12   8   4       24.73      -21.96     31.78 o 
  14   8   4       82.20       73.38     23.69 o 
  16   8   4     1203.94     1182.22     50.85 o 
  18   8   4     1392.73     1571.10     55.47 o 
  20   8   4     1640.46     1640.43     62.98 o 
  22   8   4     2728.40     2685.71     76.85 o 
  24   8   4      446.61      486.53     35.25 o 
  26   8   4      104.96      110.94     31.78 o 
 -27   9   4       14.76       46.80     42.18 o 
 -25   9   4      107.79       98.23     29.47 o 
 -23   9   4        7.68       -7.51     36.40 o 
 -21   9   4      814.60      811.84     49.11 o 
 -19   9   4      792.14      596.89     47.96 o 
 -17   9   4      221.59      127.70     24.85 o 
 -15   9   4      368.99      350.74     25.42 o 
 -13   9   4     3086.82     3083.83     68.76 o 
 -11   9   4       32.98      -26.00     32.94 o 
  -9   9   4      810.43      748.86     42.18 o 
  -7   9   4        3.88       31.78     27.74 o 
  -5   9   4     2083.31     2011.97     54.32 o 
  -3   9   4     1990.50     2001.57     53.74 o 
  -1   9   4      250.31      224.19     24.27 o 
   1   9   4      798.87      726.90     39.87 o 
   3   9   4     6168.75     5814.04     82.05 o 
   5   9   4       42.12       68.76     21.38 o 
   7   9   4      159.94      183.75     23.69 o 
   9   9   4        6.09       10.98     30.05 o 
  11   9   4        7.62      -20.80     32.36 o 
  13   9   4      139.16      165.26     22.54 o 
  15   9   4     1846.54     1758.89     57.78 o 
  17   9   4      335.33      312.60     28.89 o 
  19   9   4      278.51      262.91     27.74 o 
  21   9   4     1802.90     1871.56     66.45 o 
  23   9   4     1937.13     1890.63     71.65 o 
  25   9   4       65.81       38.14     45.07 o 
 -24  10   4       17.20      -11.56     41.60 o 
 -22  10   4       49.67       16.76     40.45 o 
 -20  10   4      209.57      183.75     27.16 o 
 -18  10   4      733.09      600.93     43.91 o 
 -16  10   4      447.11      407.36     28.31 o 
 -14  10   4        3.56       20.22     31.78 o 
 -12  10   4       39.20       37.56     31.20 o 
 -10  10   4       40.99       55.47     22.54 o 
  -8  10   4     1332.08     1465.35     50.27 o 
  -6  10   4      204.03      174.50     24.85 o 
  -4  10   4       18.73       46.80     21.38 o 
  -2  10   4       87.01       94.18     22.54 o 
   0  10   4       28.95       61.25     21.96 o 
   2  10   4     2568.65     3023.16     67.03 o 
   4  10   4      325.59      387.14     36.40 o 
   6  10   4       12.80       -7.51     30.62 o 
   8  10   4      322.63      349.00     25.42 o 
  10  10   4      191.75      209.17     23.69 o 
  12  10   4       50.85       47.96     33.51 o 
  14  10   4        8.99       -1.16     32.36 o 
  16  10   4      593.08      611.91     43.91 o 
  18  10   4      307.18      302.20     29.47 o 
  20  10   4      180.07      162.95     33.51 o 
  22  10   4      713.27      656.40     56.05 o 
 -23  11   4       56.64       10.40     32.36 o 
 -21  11   4       46.88       35.82     41.60 o 
 -19  11   4      128.33       58.94     41.03 o 
 -17  11   4       61.67       23.69     38.14 o 
 -15  11   4       82.95       90.14     24.27 o 
 -13  11   4       82.76       98.81     24.27 o 
 -11  11   4       78.89      124.23     23.11 o 
  -9  11   4      154.18      176.24     23.69 o 
  -7  11   4       74.07      109.21     22.54 o 
  -5  11   4      749.84      709.56     42.76 o 
  -3  11   4      140.31      133.48     23.11 o 
  -1  11   4       66.10       95.34     22.54 o 
   1  11   4    12880.31    12858.25    184.90 o 
   3  11   4    11028.63    10708.18    120.76 o 
   5  11   4      496.15      464.57     38.71 o 
   7  11   4      130.69      119.61     24.27 o 
   9  11   4        5.19      -18.49     32.36 o 
  11  11   4       24.50       39.87     31.78 o 
  13  11   4       96.79      118.45     26.00 o 
  15  11   4      557.84      439.14     43.91 o 
  17  11   4     1462.35     1519.09     61.25 o 
  19  11   4       47.83        1.16     43.34 o 
  21  11   4       39.11       53.74     42.76 o 
 -20  12   4       78.64      117.30     30.62 o 
 -18  12   4      168.40      180.86     31.78 o 
 -16  12   4        6.08       40.45     27.74 o 
 -14  12   4     1039.56     1039.50     54.32 o 
 -12  12   4        0.24       -4.04     33.51 o 
 -10  12   4       44.86       53.16     35.82 o 
  -8  12   4      101.79      124.23     24.85 o 
  -6  12   4      333.93      304.51     28.89 o 
  -4  12   4       25.86       -1.16     34.09 o 
  -2  12   4       21.95      -21.96     34.67 o 
   0  12   4      484.41      377.89     28.31 o 
   2  12   4     1291.23     1359.61     52.58 o 
   4  12   4      594.73      557.02     44.49 o 
   6  12   4        0.00      -34.09     34.09 o 
   8  12   4      355.08      320.11     28.31 o 
  10  12   4        6.51        9.25     34.09 o 
  12  12   4        1.06       58.94     23.11 o 
  14  12   4       11.91        2.89     39.87 o 
  16  12   4      115.48      174.50     30.05 o 
  18  12   4      965.48      930.87     58.94 o 
 -17  13   4      186.72      238.06     30.62 o 
 -15  13   4      585.77      596.31     54.32 o 
 -13  13   4     2528.28     2926.09     83.78 o 
 -11  13   4      325.63      477.28     44.49 o 
  -9  13   4       35.49       33.51     34.67 o 
  -7  13   4        3.45      -35.82     35.82 o 
  -5  13   4      205.70      166.41     28.89 o 
  -3  13   4     1674.63     1667.59     60.09 o 
  -1  13   4      456.65      424.12     41.03 o 
   1  13   4      302.59      250.20     28.31 o 
   5  13   4       31.01      -36.40     36.40 o 
   7  13   4      222.22      219.57     28.89 o 
   9  13   4      239.75      226.51     28.89 o 
  11  13   4       11.36      -20.22     44.49 o 
  13  13   4       24.71       34.09     28.89 o 
  15  13   4      427.89      389.45     35.82 o 
 -14  14   4      548.12      615.96     53.74 o 
 -12  14   4       93.14       84.94     31.78 o 
 -10  14   4       41.72       77.43     30.05 o 
  -8  14   4       49.86      112.10     29.47 o 
  -6  14   4      126.26      142.72     30.62 o 
  -4  14   4      327.55      358.83     35.25 o 
  -2  14   4        3.15       22.54     40.45 o 
   0  14   4      339.87      318.38     34.67 o 
   2  14   4       17.43       57.20     29.47 o 
   4  14   4      303.04      360.56     34.09 o 
   6  14   4        0.73        6.36     41.60 o 
   8  14   4       62.45       60.09     30.62 o 
  10  14   4       46.75       52.58     42.18 o 
  12  14   4      616.98      726.32     54.89 o 
  -5  15   4      707.03      869.04     58.36 o 
  -3  15   4       44.74       65.87     29.47 o 
  -1  15   4       57.56       36.40     43.34 o 
   1  15   4       64.62       29.47     43.91 o 
   3  15   4       73.27       51.43     31.20 o 
 -33   1   5        1.94       20.80     43.34 o 
 -31   1   5      223.74      224.19     31.78 o 
 -29   1   5       17.20      -35.82     35.82 o 
 -27   1   5       96.86       76.27     25.42 o 
 -25   1   5      263.87      224.77     26.00 o 
 -23   1   5      245.24      251.35     24.85 o 
 -21   1   5    15448.83    15541.65    186.64 o 
 -19   1   5      114.44       94.76     21.38 o 
 -17   1   5     3128.15     3059.56     58.36 o 
 -15   1   5       30.90       30.46     16.86 o 
 -13   1   5        6.50       14.45     14.71 o 
 -11   1   5      462.99      445.57     18.15 o 
  -9   1   5     1362.04     1365.77     24.10 o 
  -7   1   5     2629.72     2859.00     85.23 o 
  -5   1   5    20826.41    19692.91    973.34 o 
  -3   1   5     1390.83     1252.07    108.05 o 
  -1   1   5      292.14      239.36     44.78 o 
   1   1   5     5835.29     5053.81    374.43 o 
   3   1   5      111.41      143.84      9.13 o 
   5   1   5      193.69      185.32     10.12 o 
   7   1   5      738.99      756.83     20.20 o 
   9   1   5     2139.30     2135.47     31.24 o 
  11   1   5    14405.48    14623.63    110.65 o 
  13   1   5      151.81      126.93     13.00 o 
  15   1   5     3029.45     3126.01     61.83 o 
  17   1   5      213.89      238.06     23.11 o 
  19   1   5        5.29       12.71     30.05 o 
  21   1   5      399.32      381.36     26.58 o 
  23   1   5        0.33       -4.04     32.36 o 
  25   1   5      308.04      304.51     27.74 o 
  27   1   5       31.17       -6.36     34.67 o 
  29   1   5      109.77       99.96     32.36 o 
 -32   2   5       31.43      -36.98     42.76 o 
 -30   2   5        1.05        1.16     36.98 o 
 -28   2   5      234.71      236.33     26.00 o 
 -26   2   5       72.89      124.23     25.42 o 
 -24   2   5     2299.61     2208.43     59.52 o 
 -22   2   5     2834.33     2686.87     62.98 o 
 -20   2   5     1761.47     1736.93     53.74 o 
 -18   2   5      109.79      103.43     21.38 o 
 -16   2   5       74.97        5.78     27.16 o 
 -14   2   5     1225.62     1307.95     27.77 o 
 -12   2   5      182.72      137.98     11.19 o 
 -10   2   5      146.90      154.28     12.13 o 
  -8   2   5     2856.90     2999.19     33.47 o 
  -6   2   5    20178.24    21554.26    578.98 o 
  -4   2   5     1137.45     1018.03     57.78 o 
  -2   2   5      128.95      127.87     10.11 o 
   0   2   5      754.57      735.68    446.66 o 
   2   2   5       15.60       -4.30     16.47 o 
   4   2   5        0.65        1.88     12.59 o 
   6   2   5      294.27      248.95    195.59 o 
   8   2   5      193.98      178.86     42.47 o 
  10   2   5      763.44      682.06     54.89 o 
  12   2   5      136.20      108.62     28.02 o 
  14   2   5     2761.47     2941.69     59.52 o 
  16   2   5      538.64      570.31     38.14 o 
  18   2   5      270.28      266.38     24.85 o 
  20   2   5       65.58       62.40     21.96 o 
  22   2   5      200.40      190.68     24.85 o 
  24   2   5       22.48       31.20     23.69 o 
  26   2   5       45.92       13.29     34.09 o 
  28   2   5       12.64        9.82     40.45 o 
  30   2   5       76.82       50.27     43.34 o 
 -31   3   5        4.19        6.36     39.87 o 
 -29   3   5       45.19      104.59     24.27 o 
 -27   3   5       20.12      -34.67     34.67 o 
 -25   3   5     2090.36     1856.54     60.09 o 
 -23   3   5       25.79       16.76     30.62 o 
 -21   3   5      260.85      276.20     24.85 o 
 -19   3   5     3056.14     3056.67     64.14 o 
 -17   3   5      927.17      886.38     40.45 o 
 -15   3   5       66.16      116.72     19.65 o 
 -13   3   5      574.78      639.06     25.14 o 
 -11   3   5      227.76      187.67     24.85 o 
  -9   3   5      123.85      123.17     10.82 o 
  -7   3   5       64.93      105.01      9.78 o 
  -5   3   5     6244.56     6542.95     67.32 o 
  -3   3   5     3998.97     4196.81     66.16 o 
  -1   3   5     1518.43     1309.69     23.60 o 
   1   3   5      178.11      182.99     18.49 o 
   3   3   5      136.92       71.68     48.83 o 
   5   3   5     2385.22     2312.00    188.08 o 
   7   3   5      720.21      773.27     35.25 o 
   9   3   5      745.97      881.93     24.85 o 
  11   3   5        0.02        9.53     16.28 o 
  13   3   5      264.46      297.00     22.54 o 
  15   3   5     8063.63     8199.28     95.92 o 
  17   3   5     2504.77     2459.78     61.25 o 
  19   3   5      249.71      258.86     24.85 o 
  21   3   5       98.29       91.30     22.54 o 
  23   3   5      111.04      128.28     24.85 o 
  25   3   5       95.40       68.76     24.85 o 
  27   3   5      227.44      239.80     28.89 o 
  29   3   5      296.72      299.89     32.94 o 
 -32   4   5      110.37      106.90     32.36 o 
 -30   4   5       29.84       20.80     39.87 o 
 -28   4   5      252.96      266.95     28.89 o 
 -26   4   5       13.71       -2.31     32.36 o 
 -24   4   5      363.91      343.23     26.58 o 
 -22   4   5      271.59      262.33     25.42 o 
 -20   4   5     3225.95     3115.61     67.03 o 
 -18   4   5      209.26      175.66     21.38 o 
 -16   4   5     1243.91     1190.31     42.18 o 
 -14   4   5      155.71      138.10     19.65 o 
 -12   4   5      628.86      611.12     22.54 o 
 -10   4   5        9.24       22.20     31.49 o 
  -8   4   5      297.26      329.75     24.56 o 
  -6   4   5      861.87      925.55     22.54 o 
  -4   4   5    10490.59    10303.86     68.90 o 
  -2   4   5     2579.21     2721.65     42.47 o 
   0   4   5     4931.13     4714.69    222.17 o 
   2   4   5     2387.81     2317.22    219.86 o 
   4   4   5     1933.54     1779.07    210.90 o 
   6   4   5       12.75       17.38     14.06 o 
   8   4   5     1598.74     1618.51     30.24 o 
  10   4   5     5279.91     5739.93    109.50 o 
  12   4   5      564.19      628.67     36.98 o 
  14   4   5      352.01      361.14     35.25 o 
  16   4   5     1826.91     1842.09     51.43 o 
  18   4   5      185.44      159.48     23.11 o 
  20   4   5      214.74      239.22     24.27 o 
  22   4   5       13.39       42.18     30.62 o 
  24   4   5      142.02      137.52     27.16 o 
  26   4   5      110.51      130.59     27.16 o 
  28   4   5       62.06      102.27     29.47 o 
 -31   5   5       23.67       19.07     42.18 o 
 -29   5   5       62.95       49.69     28.89 o 
 -27   5   5        0.25        7.51     32.94 o 
 -25   5   5        8.87       31.20     32.94 o 
 -23   5   5      155.20      211.48     23.69 o 
 -21   5   5      123.54      147.34     23.11 o 
 -19   5   5       22.30       16.18     30.62 o 
 -17   5   5      236.25      232.86     23.11 o 
 -15   5   5        3.43        9.25     27.74 o 
 -13   5   5       90.59       86.10     20.22 o 
 -11   5   5      138.54      165.77     13.24 o 
  -9   5   5     4075.11     3950.24     50.56 o 
  -7   5   5      748.41      743.15     37.27 o 
  -5   5   5       25.39       35.37     23.11 o 
  -3   5   5      286.59      274.20     16.92 o 
  -1   5   5     7730.93     7969.22    317.51 o 
   1   5   5     1651.35     1939.76    143.59 o 
   3   5   5      274.76      260.67     41.60 o 
   5   5   5      408.42      407.28     20.20 o 
   7   5   5       33.47       23.70     14.02 o 
   9   5   5     1408.93     1453.80     31.46 o 
  11   5   5      484.81      577.24     36.40 o 
  13   5   5      982.66      980.56     43.91 o 
  15   5   5     1386.41     1445.13     49.69 o 
  17   5   5      140.88      101.70     23.11 o 
  19   5   5      217.48      212.64     24.27 o 
  21   5   5      167.98      205.70     25.42 o 
  23   5   5      152.77      139.83     27.16 o 
  25   5   5      717.46      698.59     50.27 o 
  27   5   5       51.57       36.98     41.60 o 
  29   5   5        0.16      -19.65     43.91 o 
 -30   6   5        4.47       48.54     39.29 o 
 -28   6   5        1.19      -20.22     40.45 o 
 -26   6   5      512.05      473.81     43.91 o 
 -24   6   5      102.37       45.65     34.67 o 
 -22   6   5     1105.16     1003.68     49.11 o 
 -20   6   5       94.78       70.49     22.54 o 
 -18   6   5       57.36       20.22     29.47 o 
 -16   6   5      264.99      340.34     32.36 o 
 -14   6   5      607.76      700.32     38.14 o 
 -12   6   5      474.36      388.30     36.40 o 
 -10   6   5    12020.29    11883.47    151.39 o 
  -8   6   5      620.77      670.09     23.60 o 
  -6   6   5     1841.27     1730.92    105.16 o 
  -4   6   5      736.99      777.80     45.94 o 
  -2   6   5       11.82      -16.28     16.28 o 
   0   6   5     6906.27     6723.29    291.22 o 
   2   6   5       10.47        9.23     23.69 o 
   4   6   5       91.42       77.03     25.14 o 
   6   6   5       35.21       67.98     20.51 o 
   8   6   5      129.06      134.05     20.80 o 
  10   6   5       31.08       34.09     29.47 o 
  12   6   5       92.16      116.72     21.38 o 
  14   6   5      383.22      340.91     26.00 o 
  16   6   5     1179.77     1204.76     47.38 o 
  18   6   5       21.24       41.03     20.80 o 
  20   6   5      720.08      684.14     46.23 o 
  22   6   5       62.19       34.67     23.69 o 
  24   6   5      162.55      146.19     28.89 o 
  26   6   5     1589.29     1639.86     69.34 o 
  28   6   5       34.68       86.10     29.47 o 
 -29   7   5       80.65      123.08     30.62 o 
 -27   7   5       12.64       39.87     41.60 o 
 -25   7   5        9.10       -3.47     34.67 o 
 -23   7   5       67.02       -1.16     34.67 o 
 -21   7   5        1.27        6.36     31.20 o 
 -19   7   5       13.37       -7.51     31.20 o 
 -17   7   5      832.70      775.44     42.18 o 
 -13   7   5      577.00      513.11     36.40 o 
 -11   7   5     1984.11     1894.10     52.58 o 
  -9   7   5     1187.12     1107.68     42.18 o 
  -7   7   5     4178.27     4066.70     68.18 o 
  -5   7   5      891.27     1044.12     40.45 o 
  -3   7   5        6.74        3.47     28.31 o 
  -1   7   5      250.27      266.63     16.76 o 
   1   7   5        4.27       29.47     18.49 o 
   3   7   5       74.26       88.41     20.22 o 
   5   7   5     4107.14     4268.36     69.92 o 
   7   7   5      941.90     1043.54     43.34 o 
   9   7   5      318.37      257.13     24.85 o 
  11   7   5      406.33      384.83     25.42 o 
  13   7   5      151.61      180.28     22.54 o 
  15   7   5        8.73       38.71     21.96 o 
  17   7   5        0.45      -31.78     31.78 o 
  19   7   5     1305.63     1313.96     54.89 o 
  21   7   5       45.71       35.25     34.67 o 
  23   7   5      399.85      438.57     31.78 o 
  25   7   5      611.55      568.00     54.89 o 
  27   7   5      163.08      143.30     33.51 o 
 -28   8   5        0.22      -15.60     42.76 o 
 -26   8   5       84.41       91.30     30.62 o 
 -24   8   5        2.44       39.87     34.09 o 
 -22   8   5       18.98       -2.89     33.51 o 
 -20   8   5       87.81      102.27     24.85 o 
 -18   8   5      595.70      632.14     42.76 o 
 -14   8   5     4948.58     4590.79     79.74 o 
 -12   8   5     2036.06     2000.99     54.89 o 
 -10   8   5     4358.63     4368.90     75.12 o 
  -8   8   5       14.75       10.40     30.62 o 
  -6   8   5      166.23      208.02     21.96 o 
  -4   8   5       31.65       19.65     28.89 o 
  -2   8   5        2.86      -12.13     28.89 o 
   0   8   5      183.12      136.94     23.11 o 
   2   8   5      563.18      535.64     35.82 o 
   4   8   5      343.46      297.58     24.85 o 
   6   8   5        7.70      -19.07     29.47 o 
   8   8   5      394.88      385.41     34.67 o 
  10   8   5        5.92        7.51     28.31 o 
  12   8   5        0.97        2.31     31.78 o 
  14   8   5       21.45       51.43     21.96 o 
  16   8   5        0.03       13.87     30.05 o 
  18   8   5      125.95      160.06     24.85 o 
  20   8   5        0.04       34.67     34.67 o 
  22   8   5      128.09      175.66     27.16 o 
  24   8   5      147.03      157.17     30.62 o 
 -25   9   5        0.18      -13.29     39.87 o 
 -23   9   5        1.41       41.60     38.71 o 
 -21   9   5       24.25       35.25     33.51 o 
 -19   9   5      540.89      568.58     41.60 o 
 -17   9   5      539.62      418.92     29.47 o 
 -15   9   5       48.52      -30.62     31.20 o 
 -13   9   5       25.29       37.56     30.62 o 
 -11   9   5     9635.14     9705.08    112.68 o 
  -9   9   5     1840.83     1798.18     54.32 o 
  -7   9   5      552.79      604.40     38.71 o 
  -5   9   5        9.46       38.71     28.89 o 
  -3   9   5      619.18      655.25     38.14 o 
  -1   9   5       33.02      -17.33     30.05 o 
   1   9   5     6863.66     6601.61     88.98 o 
   3   9   5      285.24      291.80     25.42 o 
   5   9   5     2437.05     2434.94     58.94 o 
   7   9   5      928.32      869.62     44.49 o 
   9   9   5     1802.01     1862.90     56.63 o 
  11   9   5       34.10       33.51     30.05 o 
  13   9   5      213.96      209.75     25.42 o 
  15   9   5      167.89      144.46     26.00 o 
  17   9   5       29.35       12.71     33.51 o 
  19   9   5      390.25      450.12     30.62 o 
  21   9   5       99.23      108.63     31.20 o 
  23   9   5      203.58      221.31     32.94 o 
 -24  10   5      101.55      164.10     31.78 o 
 -22  10   5       80.55       30.62     41.60 o 
 -20  10   5        4.41       34.67     23.69 o 
 -18  10   5      758.14      855.18     48.54 o 
 -16  10   5      379.20      344.38     28.89 o 
 -14  10   5        0.98      -19.07     35.25 o 
 -12  10   5     1129.51     1198.40     50.85 o 
 -10  10   5       39.53       27.74     30.62 o 
  -8  10   5       15.64        2.89     31.20 o 
  -6  10   5      823.24      860.95     44.49 o 
  -4  10   5       21.16       35.82     29.47 o 
  -2  10   5      530.46      548.35     36.98 o 
   0  10   5      520.59      648.89     40.45 o 
   2  10   5     2154.07     2236.17     60.09 o 
   4  10   5     7049.67     6708.50     95.92 o 
   6  10   5      875.25      834.37     45.07 o 
   8  10   5        2.24        4.62     31.78 o 
  10  10   5      168.67      176.81     25.42 o 
  12  10   5        3.33       38.71     31.20 o 
  14  10   5        0.08      -32.36     32.36 o 
  16  10   5      373.07      428.74     28.89 o 
  18  10   5      193.99      236.91     29.47 o 
  20  10   5      221.40      253.66     32.94 o 
  22  10   5      641.27      730.94     56.05 o 
 -23  11   5       42.10       67.61     30.05 o 
 -21  11   5       66.58       60.09     30.05 o 
 -19  11   5        3.67      -30.05     41.60 o 
 -17  11   5       32.21        3.47     35.82 o 
 -15  11   5       69.29       84.36     24.85 o 
 -13  11   5        0.56       49.69     21.38 o 
 -11  11   5       46.02       34.67     33.51 o 
  -9  11   5        8.01      -20.22     32.36 o 
  -7  11   5      286.53      265.80     26.00 o 
  -5  11   5        9.43       15.02     30.05 o 
  -3  11   5       15.60      -10.98     30.05 o 
  -1  11   5     1012.90     1067.81     47.96 o 
   1  11   5       60.72       36.40     33.51 o 
   3  11   5     1031.64      926.25     47.38 o 
   5  11   5     6763.72     6486.04    101.12 o 
   7  11   5      316.53      327.62     27.16 o 
   9  11   5      308.04      299.89     27.16 o 
  11  11   5        1.99       -6.93     33.51 o 
  13  11   5      249.55      245.57     28.89 o 
  15  11   5        9.58       21.38     37.56 o 
  17  11   5        1.78      -35.25     41.60 o 
  19  11   5        0.80      -12.13     28.89 o 
 -20  12   5        1.69      -42.18     42.18 o 
 -18  12   5       95.07      102.85     29.47 o 
 -16  12   5      355.61      401.01     33.51 o 
 -14  12   5     1065.10     1264.85     58.94 o 
 -12  12   5       11.77       42.76     32.94 o 
 -10  12   5       47.67       93.61     24.27 o 
  -8  12   5        8.91       12.71     32.36 o 
  -6  12   5       14.70       37.56     32.36 o 
  -4  12   5     1855.98     1862.90     60.67 o 
  -2  12   5        0.66       37.56     22.54 o 
   0  12   5      441.51      438.57     41.60 o 
   2  12   5      525.15      572.62     42.76 o 
   4  12   5        1.05       41.60     34.09 o 
   6  12   5      394.57      532.75     42.76 o 
   8  12   5       48.83       73.38     24.85 o 
  10  12   5      327.51      327.62     28.89 o 
  12  12   5      160.99      199.35     31.20 o 
  14  12   5      429.60      435.68     34.67 o 
  16  12   5        9.83      -42.76     42.76 o 
 -15  13   5      992.60     1185.11     62.98 o 
 -13  13   5      813.36      848.24     60.09 o 
 -11  13   5       66.19       54.32     43.91 o 
  -9  13   5      106.78      131.17     31.20 o 
  -7  13   5       12.76        1.73     35.25 o 
  -5  13   5      654.84      696.27     46.23 o 
  -3  13   5       53.01       61.83     23.69 o 
  -1  13   5       47.06       32.36     36.40 o 
   1  13   5      207.25      201.66     28.31 o 
   3  13   5      326.54      307.98     30.05 o 
   5  13   5     1503.94     1628.30     62.40 o 
   7  13   5      820.22      688.18     53.16 o 
   9  13   5      674.82      716.50     53.74 o 
  11  13   5      322.49      299.31     35.25 o 
  13  13   5      141.38      123.65     31.78 o 
 -12  14   5       98.30        3.47     46.23 o 
 -10  14   5     1534.29     1808.58     70.49 o 
  -8  14   5      312.13      362.29     34.09 o 
  -6  14   5      265.08      262.91     33.51 o 
  -4  14   5      110.69      164.10     29.47 o 
  -2  14   5        7.21      -31.20     41.60 o 
   0  14   5        3.79       -2.31     39.87 o 
   2  14   5        5.16       21.96     41.03 o 
   4  14   5      207.26      191.26     30.62 o 
   6  14   5      864.55      982.30     58.94 o 
   8  14   5       54.05       26.00     43.91 o 
 -32   0   6      220.59      290.64     32.36 o 
 -30   0   6      216.12      192.99     30.62 o 
 -28   0   6        2.68      -15.60     31.78 o 
 -26   0   6       25.21       39.87     31.20 o 
 -24   0   6     1152.95     1156.80     50.27 o 
 -22   0   6     4224.26     4061.50     74.54 o 
 -20   0   6      609.97      610.18     36.98 o 
 -18   0   6       15.73       41.03     19.65 o 
 -16   0   6      101.77      136.94     19.65 o 
 -14   0   6     3335.24     3261.44     73.67 o 
 -12   0   6     3754.13     3484.13     86.96 o 
 -10   0   6     1285.62     1176.76     26.56 o 
  -8   0   6     2807.21     2585.37    127.99 o 
  -6   0   6      587.60      507.16     22.25 o 
  -4   0   6     8324.50     8015.26    727.77 o 
  -2   0   6    55551.25    37020.20  11160.90 o 
   0   0   6     3444.29     2625.23    801.15 o 
   2   0   6     1203.60     1112.05    190.97 o 
   4   0   6      285.64      280.46     15.51 o 
   6   0   6      180.10      162.31     14.73 o 
   8   0   6       94.72      135.80     11.42 o 
  10   0   6     1432.96     1327.92     28.97 o 
  12   0   6      449.41      409.68     32.36 o 
  14   0   6     3570.42     3700.37     66.45 o 
  16   0   6      810.18      818.77     41.03 o 
  18   0   6    10836.59    11036.38    120.19 o 
  20   0   6       10.76      -32.36     32.36 o 
  22   0   6      595.58      462.26     30.05 o 
  24   0   6       80.74       97.07     23.69 o 
  26   0   6       99.79      112.68     25.42 o 
  28   0   6        5.69       21.96     39.87 o 
 -31   1   6        0.24      -12.71     43.34 o 
 -29   1   6        0.51      -13.29     33.51 o 
 -27   1   6       89.37       75.12     23.69 o 
 -25   1   6      946.22      856.91     47.38 o 
 -23   1   6      968.36      880.02     46.23 o 
 -21   1   6      239.80      210.33     24.27 o 
 -19   1   6     2705.90     2545.30     60.09 o 
 -17   1   6      780.52      758.10     39.87 o 
 -15   1   6        3.70      -26.58     26.58 o 
 -13   1   6      841.56      824.14     42.76 o 
 -11   1   6     1031.53     1114.05     36.40 o 
  -9   1   6      389.51      415.38     35.25 o 
  -7   1   6      208.62      199.99     13.58 o 
  -5   1   6        4.35       27.56     13.58 o 
  -3   1   6      153.57      123.75     10.41 o 
  -1   1   6      270.76      200.89     73.67 o 
   1   1   6      952.47      723.28    212.64 o 
   3   1   6      423.79      356.71     39.00 o 
   5   1   6      516.77      552.42     19.93 o 
   7   1   6        0.47      -10.71     14.88 o 
   9   1   6       83.13       88.97     12.46 o 
  11   1   6       46.54       52.97     12.65 o 
  13   1   6     3428.39     3410.88     64.72 o 
  15   1   6      866.64      881.75     42.18 o 
  17   1   6    10197.21     9992.26    111.52 o 
  19   1   6     1456.39     1487.31     53.16 o 
  21   1   6     1071.16      900.25     50.85 o 
  23   1   6        8.52        7.51     23.69 o 
  25   1   6      904.55      914.69     52.00 o 
  27   1   6      133.56       89.56     30.62 o 
  29   1   6       68.79       39.87     45.07 o 
 -32   2   6       37.35       32.36     31.78 o 
 -30   2   6      174.45      114.99     31.20 o 
 -28   2   6       81.61       94.18     24.85 o 
 -26   2   6      161.25      103.43     25.42 o 
 -24   2   6      163.54      167.57     23.69 o 
 -22   2   6      731.33      605.56     41.60 o 
 -20   2   6      409.88      389.45     38.71 o 
 -18   2   6    12703.81    13004.44    169.30 o 
 -16   2   6    15105.51    14509.66    170.46 o 
 -14   2   6       76.61       32.36     27.74 o 
 -12   2   6       79.53       41.91     34.09 o 
 -10   2   6      618.49      654.77     22.05 o 
  -8   2   6       20.94       13.28     13.58 o 
  -6   2   6     9179.34     8870.07    445.50 o 
  -4   2   6      106.33      116.73     10.21 o 
  -2   2   6       63.50       76.05      9.54 o 
   0   2   6     1301.06      985.64    446.94 o 
   2   2   6      391.71      312.18     24.85 o 
   4   2   6      218.04      167.66     11.01 o 
   6   2   6       23.83       20.20     11.63 o 
   8   2   6      590.37      541.59     22.82 o 
  10   2   6      600.81      578.03     77.43 o 
  12   2   6      624.80      654.09     36.98 o 
  14   2   6     6992.19     7180.58     90.72 o 
  16   2   6      574.28      543.15     39.87 o 
  18   2   6     5695.45     5651.67     90.14 o 
  20   2   6      600.68      606.13     42.18 o 
  22   2   6      178.21      203.97     25.42 o 
  24   2   6      139.52      160.06     25.42 o 
  26   2   6        3.59       24.85     24.27 o 
  28   2   6       17.38      -41.03     43.34 o 
 -29   3   6       89.25       52.58     41.60 o 
 -27   3   6      114.38       96.50     26.58 o 
 -25   3   6      191.21      142.72     24.85 o 
 -23   3   6     1571.51     1404.11     53.74 o 
 -21   3   6      535.29      491.73     39.29 o 
 -19   3   6     1407.03     1386.77     47.38 o 
 -17   3   6    14421.49    13933.58    172.77 o 
 -15   3   6      254.98      229.97     21.38 o 
 -13   3   6     1206.26     1122.13     41.03 o 
 -11   3   6        1.10       -2.25     34.09 o 
  -9   3   6       32.34      -11.82     15.92 o 
  -7   3   6     1733.59     1840.56     36.11 o 
  -5   3   6       31.93       11.19     14.28 o 
  -3   3   6     2387.94     2375.85     92.16 o 
  -1   3   6      260.70      196.32     47.67 o 
   1   3   6      579.74      474.91    162.66 o 
   3   3   6    11570.13     9426.99   3596.36 o 
   5   3   6      753.24      591.13     54.60 o 
   7   3   6      322.99      281.44     13.87 o 
   9   3   6     1492.60     1437.57     30.44 o 
  11   3   6      678.10      661.61     36.98 o 
  13   3   6     1320.93     1258.49     45.65 o 
  17   3   6      931.95      999.63     44.49 o 
  19   3   6      787.25      771.97     44.49 o 
  21   3   6     1355.01     1385.61     56.05 o 
  23   3   6      250.98      263.49     26.58 o 
  25   3   6       31.65       48.54     24.85 o 
  27   3   6        0.07       -5.20     41.03 o 
  29   3   6      104.40        6.93     49.11 o 
 -30   4   6       34.81       94.18     28.89 o 
 -28   4   6        8.88      -35.25     35.25 o 
 -26   4   6       56.85       62.40     23.11 o 
 -24   4   6      681.34      554.13     42.18 o 
 -22   4   6      769.95      629.25     41.60 o 
 -20   4   6        1.40       19.07     28.89 o 
 -18   4   6     2932.12     2878.70     64.14 o 
 -16   4   6     1000.13     1008.88     42.76 o 
 -14   4   6      342.29      342.65     31.20 o 
 -12   4   6       21.37      -26.00     26.58 o 
 -10   4   6      279.95      255.05     14.09 o 
  -8   4   6      400.80      294.93     14.28 o 
  -6   4   6      339.58      320.62     40.16 o 
  -4   4   6      345.29      363.18     19.15 o 
  -2   4   6     1756.11     1704.88     29.57 o 
   0   4   6     2198.70     2130.09     40.74 o 
   2   4   6     8977.63     8531.01    740.19 o 
   4   4   6     4506.66     4393.68     85.52 o 
   6   4   6       60.09       60.70     23.69 o 
   8   4   6     1039.64     1096.72     27.97 o 
  10   4   6      138.03      122.50     20.80 o 
  12   4   6       34.49       13.29     29.47 o 
  14   4   6     1482.72     1538.74     49.11 o 
  16   4   6       76.11       90.72     22.54 o 
  18   4   6        4.86       -2.89     30.05 o 
  20   4   6      157.60      116.14     25.42 o 
  22   4   6        2.36       24.85     33.51 o 
  24   4   6        1.85       47.38     32.94 o 
  26   4   6        4.26       39.87     27.74 o 
  28   4   6       27.84       27.74     30.62 o 
 -29   5   6      119.03       72.81     31.20 o 
 -27   5   6       16.17       21.38     32.94 o 
 -25   5   6      639.39      700.90     45.65 o 
 -23   5   6     1561.22     1311.08     52.58 o 
 -21   5   6     2929.37     2731.94     67.03 o 
 -19   5   6       46.59       24.85     31.78 o 
 -17   5   6        0.00      -23.11     30.05 o 
 -15   5   6      177.96      153.70     22.54 o 
 -13   5   6       16.84      -20.80     28.31 o 
 -11   5   6     1038.86      986.34     39.87 o 
  -9   5   6      620.63      550.66     34.67 o 
  -7   5   6       13.05       -7.07     22.25 o 
  -5   5   6      283.61      274.83     14.47 o 
  -3   5   6       40.73       58.34     12.05 o 
  -1   5   6     2148.84     1946.11     89.85 o 
   1   5   6      142.76       97.88     12.24 o 
   3   5   6     4162.71     3627.04    394.94 o 
   5   5   6      548.56      497.64     69.05 o 
   7   5   6      267.24      242.68     20.80 o 
   9   5   6      187.21      179.70     23.11 o 
  11   5   6      152.98      164.10     23.11 o 
  13   5   6     1574.45     1751.38     51.43 o 
  15   5   6      604.00      648.89     40.45 o 
  17   5   6      320.28      359.40     35.82 o 
  19   5   6     1285.80     1381.57     53.16 o 
  21   5   6      121.75      146.19     25.42 o 
  23   5   6      259.06      247.31     27.74 o 
  25   5   6      151.22      139.83     31.20 o 
  27   5   6        1.59      -41.03     41.03 o 
 -28   6   6        0.84      -41.03     41.03 o 
 -26   6   6       79.38       23.11     35.25 o 
 -24   6   6     1581.79     1531.23     58.36 o 
 -22   6   6      942.48      827.44     46.23 o 
 -20   6   6        3.60      -31.20     31.20 o 
 -18   6   6       75.19       84.94     21.96 o 
 -16   6   6       44.99       22.54     20.80 o 
 -14   6   6       16.28      -31.20     31.20 o 
 -12   6   6      786.29      818.19     39.29 o 
 -10   6   6      439.44      470.92     34.67 o 
  -8   6   6     8858.64     8535.00     96.50 o 
  -6   6   6     2785.41     2872.35     58.36 o 
  -4   6   6      466.62      427.59     32.94 o 
  -2   6   6     2021.90     2060.45     90.72 o 
   0   6   6       59.86       88.41     18.49 o 
   2   6   6      261.96      245.00     21.96 o 
   4   6   6       46.56       25.42     19.07 o 
   6   6   6     1510.85     1542.78     47.38 o 
   8   6   6      109.55       64.14     20.80 o 
  10   6   6       80.31       71.65     20.80 o 
  12   6   6     1560.20     1723.64     53.74 o 
  14   6   6     1646.90     1702.84     55.47 o 
  16   6   6      358.51      355.36     25.42 o 
  18   6   6      170.48      183.17     24.27 o 
  20   6   6      837.83      877.71     48.54 o 
  22   6   6      109.61       79.74     24.85 o 
  24   6   6      372.88      391.18     34.09 o 
  26   6   6      259.19      240.95     33.51 o 
 -27   7   6       41.84       47.96     42.18 o 
 -25   7   6       97.28      135.21     26.00 o 
 -23   7   6        2.62       19.07     33.51 o 
 -21   7   6        2.23        2.31     33.51 o 
 -19   7   6      185.26      173.35     24.85 o 
 -17   7   6       14.69       -9.82     28.89 o 
 -15   7   6        0.33      -15.60     30.05 o 
 -13   7   6      419.18      410.25     35.25 o 
 -11   7   6      736.94      762.15     41.03 o 
  -9   7   6      958.48     1067.81     45.07 o 
  -7   7   6    16257.07    16003.33    186.64 o 
  -5   7   6     1599.11     1517.36     48.54 o 
  -3   7   6      396.54      370.96     34.67 o 
  -1   7   6      313.83      313.76     23.11 o 
   1   7   6      141.14      216.11     22.54 o 
   3   7   6      737.67      732.10     40.45 o 
   5   7   6     2127.31     2086.51     54.89 o 
   7   7   6       61.24       21.96     29.47 o 
   9   7   6        0.03      -19.07     27.74 o 
  11   7   6        0.22       41.60     19.65 o 
  13   7   6      466.99      509.64     39.87 o 
  15   7   6        5.08       -7.51     30.05 o 
  17   7   6        5.24       -1.16     34.09 o 
  19   7   6       98.96      127.70     25.42 o 
  21   7   6        3.13      -13.87     35.82 o 
  23   7   6       50.78       64.72     29.47 o 
  25   7   6       36.71       31.20     45.07 o 
 -26   8   6       38.37       43.34     40.45 o 
 -24   8   6      347.74      368.65     33.51 o 
 -22   8   6        3.19      -12.13     33.51 o 
 -20   8   6      130.50      135.79     24.85 o 
 -18   8   6      403.18      428.17     39.29 o 
 -16   8   6      120.47      152.54     24.27 o 
 -14   8   6      933.29      825.13     45.07 o 
 -12   8   6     1036.78      955.14     46.23 o 
 -10   8   6      537.30      485.95     38.71 o 
  -8   8   6     6655.58     6568.09     92.45 o 
  -6   8   6     8876.55     8796.17    104.01 o 
  -4   8   6      268.83      271.00     24.27 o 
  -2   8   6      112.00      129.43     21.38 o 
   0   8   6      182.38      138.68     22.54 o 
   2   8   6      332.91      301.04     23.69 o 
   4   8   6     1648.89     1701.68     52.00 o 
   6   8   6      399.44      366.92     25.42 o 
   8   8   6      100.62       41.03     31.78 o 
  10   8   6       35.07       23.69     21.38 o 
  12   8   6        7.10      -28.89     31.78 o 
  14   8   6       48.90       31.78     32.36 o 
  16   8   6      350.09      365.18     28.31 o 
  18   8   6        3.76       16.76     22.54 o 
  20   8   6        0.66      -13.29     34.09 o 
  22   8   6      112.92       98.23     30.62 o 
  24   8   6      166.05      194.73     33.51 o 
 -25   9   6        4.36       20.80     41.60 o 
 -23   9   6        2.57      -40.45     41.60 o 
 -21   9   6       97.99      106.90     25.42 o 
 -19   9   6      374.47      421.81     40.45 o 
 -17   9   6       24.58       38.14     22.54 o 
 -15   9   6     1349.58     1484.42     53.16 o 
 -13   9   6      245.47      203.39     23.69 o 
 -11   9   6        9.16      -13.29     28.89 o 
  -9   9   6       11.45       24.27     30.05 o 
  -7   9   6      449.38      405.63     37.56 o 
  -5   9   6       93.15      103.43     21.38 o 
  -3   9   6      724.87      746.54     42.18 o 
  -1   9   6       42.12      -29.47     31.20 o 
   1   9   6     2384.31     2288.75     60.09 o 
   3   9   6     2149.69     2232.12     60.67 o 
   5   9   6      732.17      724.01     42.76 o 
   7   9   6       92.05       -6.36     32.94 o 
   9   9   6     3026.53     2843.46     69.92 o 
  11   9   6       48.96       62.98     23.69 o 
  13   9   6      509.90      535.64     43.34 o 
  15   9   6       73.21       49.11     35.25 o 
  17   9   6        5.45        0.00     35.25 o 
  19   9   6       30.90       78.58     28.89 o 
  21   9   6      796.75      792.19     56.05 o 
 -24  10   6      279.46      298.73     35.25 o 
 -22  10   6      442.63      374.43     34.67 o 
 -20  10   6      178.31      210.33     31.78 o 
 -18  10   6       53.95       44.49     34.09 o 
 -16  10   6        0.92      -20.22     32.94 o 
 -14  10   6      820.27      736.14     45.65 o 
 -12  10   6     2273.23     1936.86     61.25 o 
 -10  10   6      914.13      792.19     47.96 o 
  -8  10   6       33.27       81.47     20.22 o 
  -6  10   6       30.21       49.11     21.38 o 
  -4  10   6      125.60       95.92     23.11 o 
  -2  10   6      402.59      420.65     36.98 o 
   0  10   6      500.08      506.75     38.71 o 
   2  10   6       11.21      -31.20     31.20 o 
   4  10   6        0.30      -20.22     30.62 o 
   6  10   6      210.32      184.90     25.42 o 
   8  10   6      153.15      222.46     26.58 o 
  10  10   6      152.46      193.57     25.42 o 
  12  10   6        8.89      -34.67     34.67 o 
  14  10   6        1.82       36.40     34.09 o 
  16  10   6       70.59       29.47     38.71 o 
  18  10   6       56.69       44.49     30.05 o 
  20  10   6       42.32      -13.29     44.49 o 
 -21  11   6        9.51       24.27     43.91 o 
 -19  11   6       73.14       75.69     28.89 o 
 -17  11   6       72.71       60.09     41.60 o 
 -15  11   6      323.32      316.07     28.31 o 
 -13  11   6       60.08       91.87     25.42 o 
 -11  11   6       35.16       68.18     24.85 o 
  -9  11   6      171.50      153.70     24.85 o 
  -7  11   6      393.42      373.27     28.31 o 
  -5  11   6      194.84      150.23     26.00 o 
  -3  11   6       38.87        1.73     32.94 o 
  -1  11   6      110.22      119.61     24.27 o 
   1  11   6      938.77     1004.83     47.38 o 
   3  11   6       43.46       17.33     34.67 o 
   5  11   6       88.68       83.21     26.00 o 
   7  11   6     5468.95     5719.85     98.23 o 
   9  11   6     4509.96     4579.81     91.30 o 
  11  11   6      192.21      173.92     27.16 o 
  13  11   6       79.47       35.25     38.14 o 
  15  11   6      157.74      141.57     31.20 o 
  17  11   6       14.55       42.18     42.18 o 
 -18  12   6       27.36       10.40     43.34 o 
 -16  12   6       66.60       77.43     29.47 o 
 -14  12   6       10.96       43.34     40.45 o 
 -12  12   6        5.92      -14.45     36.40 o 
 -10  12   6       81.23      117.30     26.58 o 
  -8  12   6       82.86       41.03     36.40 o 
  -6  12   6       36.62       27.74     34.67 o 
  -4  12   6       54.15       45.65     35.25 o 
  -2  12   6        1.45      -14.45     31.78 o 
   0  12   6      102.08       53.74     36.98 o 
   2  12   6        6.58      -25.42     34.67 o 
   4  12   6      108.55       91.87     26.00 o 
   8  12   6     2848.08     2822.08     76.27 o 
  10  12   6      480.60      502.13     35.82 o 
  12  12   6       17.29       36.98     42.18 o 
  14  12   6       83.43       76.85     30.05 o 
 -15  13   6      445.30      455.90     37.56 o 
 -13  13   6      833.65      930.87     58.94 o 
  -9  13   6      478.91      547.20     49.11 o 
  -7  13   6     1675.13     1731.73     70.49 o 
  -5  13   6       60.44       51.43     44.49 o 
  -3  13   6        1.11       57.78     39.29 o 
  -1  13   6       59.15       86.10     27.74 o 
   1  13   6       21.04       24.85     39.29 o 
   3  13   6     1841.42     1817.82     69.92 o 
   5  13   6      591.02      578.98     50.85 o 
   7  13   6       12.17      -28.31     41.60 o 
   9  13   6      280.29      307.40     33.51 o 
  11  13   6       96.80       29.47     43.34 o 
  -8  14   6      924.49     1033.72     61.83 o 
  -6  14   6      328.70      443.77     35.82 o 
  -4  14   6        2.43      -32.94     41.03 o 
  -2  14   6      190.02      235.75     32.94 o 
   0  14   6       33.05        1.73     43.91 o 
   2  14   6        4.37       46.80     27.16 o 
   4  14   6       60.94      133.48     30.05 o 
   6  14   6      183.33      184.32     34.67 o 
 -31   1   7      388.18      383.67     36.40 o 
 -29   1   7      360.17      343.80     33.51 o 
 -27   1   7        0.09      -34.67     34.67 o 
 -25   1   7      268.56      285.44     25.42 o 
 -23   1   7        0.27       -7.51     30.05 o 
 -21   1   7      126.56      121.92     21.96 o 
 -19   1   7       66.50       89.56     21.38 o 
 -17   1   7     1205.62     1182.80     45.65 o 
 -15   1   7    12799.25    12725.35    161.21 o 
 -13   1   7      290.02      344.96     31.20 o 
 -11   1   7     1779.46     1676.93     38.71 o 
  -9   1   7      128.90      127.23     12.65 o 
  -7   1   7       14.61       28.19     10.60 o 
  -5   1   7      819.97      767.10     30.34 o 
  -3   1   7      703.03      611.94     88.98 o 
  -1   1   7     1147.51     1056.57    178.26 o 
   1   1   7     9261.29     8464.32    772.84 o 
   3   1   7      981.81      945.35     40.16 o 
   5   1   7        7.14        2.27     16.33 o 
   7   1   7     2008.08     1955.17     39.29 o 
   9   1   7       95.31       67.03     19.65 o 
  11   1   7       29.31       24.85     27.16 o 
  13   1   7      454.63      462.83     35.25 o 
  15   1   7      499.76      500.97     36.40 o 
  17   1   7     4817.79     4812.67     84.36 o 
  19   1   7      191.92      245.57     24.85 o 
  21   1   7     1353.10     1201.87     55.47 o 
  23   1   7       21.83       46.23     34.09 o 
  25   1   7       49.32       49.69     43.34 o 
  27   1   7      211.26      250.20     32.36 o 
 -30   2   7      135.07      149.08     31.20 o 
 -28   2   7      132.59      193.57     26.58 o 
 -26   2   7        0.02       -7.51     31.78 o 
 -24   2   7        7.16        4.04     31.78 o 
 -22   2   7      181.80      175.66     23.11 o 
 -20   2   7        0.01       -3.47     28.89 o 
 -18   2   7     6557.52     6342.74     88.41 o 
 -16   2   7     5213.38     5006.82     76.27 o 
 -14   2   7     6713.87     6729.30     85.52 o 
 -12   2   7        6.09       46.23     17.33 o 
 -10   2   7       89.50       37.60     42.18 o 
  -8   2   7     2460.48     2420.77     79.74 o 
  -6   2   7        6.58      -15.89     15.93 o 
  -4   2   7      213.99      223.39     12.46 o 
  -2   2   7     2208.00     1794.42    451.28 o 
   0   2   7     6221.81     4421.00   2360.69 o 
   2   2   7      406.50      320.86     43.05 o 
   4   2   7        0.09      -20.84     21.96 o 
   6   2   7      265.71      258.09     17.33 o 
   8   2   7       60.41       67.61     19.07 o 
  10   2   7      166.11      119.61     22.54 o 
  12   2   7      106.22      166.99     20.80 o 
  14   2   7       22.67       10.98     28.31 o 
  16   2   7       59.45       57.20     21.96 o 
  18   2   7       92.31      105.16     22.54 o 
  20   2   7      186.36      165.83     26.00 o 
  22   2   7        3.07       10.40     24.85 o 
  24   2   7       41.10       72.23     23.69 o 
  26   2   7       24.09       -0.58     45.07 o 
  28   2   7      144.76      100.54     35.82 o 
 -31   3   7        0.07       -4.04     46.23 o 
 -29   3   7       15.24       48.54     40.45 o 
 -27   3   7       43.45      -17.91     35.82 o 
 -25   3   7        1.80      -33.51     33.51 o 
 -23   3   7        4.31       18.49     30.05 o 
 -21   3   7      156.64      120.76     23.69 o 
 -19   3   7     2992.12     2582.86     61.25 o 
 -17   3   7      129.86      154.28     22.54 o 
 -15   3   7       87.89       95.34     21.96 o 
 -13   3   7     1758.71     1766.98     49.11 o 
 -11   3   7      436.32      387.72     33.51 o 
  -9   3   7       47.58       29.24     14.73 o 
  -7   3   7      268.14      338.12     20.63 o 
  -5   3   7      218.13      150.99     13.06 o 
  -3   3   7      614.76      639.49     30.62 o 
  -1   3   7      406.28      352.76    169.59 o 
   1   3   7      703.89      679.58    143.01 o 
   3   3   7     1742.42     1788.59     97.94 o 
   5   3   7       25.52       14.35     13.68 o 
   7   3   7        4.68       34.67     17.91 o 
   9   3   7        1.63       30.62     24.85 o 
  11   3   7      806.45      780.06     39.87 o 
  13   3   7      288.24      251.35     22.54 o 
  15   3   7     1295.70     1299.52     49.69 o 
  17   3   7      202.96      246.73     24.85 o 
  19   3   7      156.44      153.12     24.27 o 
  21   3   7     2502.15     2530.28     69.92 o 
  23   3   7      202.03      165.83     27.74 o 
  25   3   7      262.65      268.69     34.09 o 
  27   3   7      180.91      197.04     31.78 o 
 -30   4   7       47.17       34.67     40.45 o 
 -28   4   7       39.60      -16.18     42.18 o 
 -26   4   7      415.92      411.99     30.62 o 
 -24   4   7        9.16        0.00     31.78 o 
 -22   4   7      489.32      470.92     39.87 o 
 -20   4   7      358.44      393.50     36.40 o 
 -18   4   7      145.58      143.30     21.38 o 
 -16   4   7      185.75      198.77     22.54 o 
 -14   4   7     3533.66     3616.00     67.61 o 
 -12   4   7        4.48       20.80     26.58 o 
 -10   4   7      234.37      183.17     20.80 o 
  -8   4   7       89.08       75.12     18.49 o 
  -6   4   7       50.77       49.79     20.51 o 
  -4   4   7      837.94      873.17     25.88 o 
  -2   4   7        8.84      -16.92     16.92 o 
   0   4   7       17.15        6.48     16.69 o 
   2   4   7     7343.76     6810.23   9597.03 o 
   4   4   7      407.97      410.25     31.20 o 
   6   4   7      519.87      522.35     33.51 o 
   8   4   7      493.11      502.13     38.14 o 
  10   4   7      447.14      441.46     35.25 o 
  12   4   7      329.08      335.14     32.94 o 
  14   4   7      526.75      572.62     36.40 o 
  16   4   7     1750.22     1886.59     57.78 o 
  18   4   7      126.61       39.29     34.67 o 
  20   4   7      354.20      309.71     27.74 o 
  22   4   7     1644.92     1543.94     61.83 o 
  26   4   7        1.86      -27.16     42.76 o 
 -29   5   7        0.66       20.80     29.47 o 
 -27   5   7       82.90       -2.89     43.91 o 
 -25   5   7        5.55      -22.54     34.09 o 
 -23   5   7      231.28      202.82     25.42 o 
 -21   5   7       70.17       59.52     23.69 o 
 -19   5   7       42.63       32.36     31.78 o 
 -17   5   7      361.08      361.72     36.40 o 
 -15   5   7     1502.48     1511.58     50.85 o 
 -13   5   7      104.75       56.63     21.38 o 
 -11   5   7        7.34      -13.87     28.89 o 
  -9   5   7      114.43      109.79     20.22 o 
  -7   5   7      333.91      320.11     23.69 o 
  -5   5   7      593.50      572.04     34.67 o 
  -3   5   7     5428.28     5314.80     76.85 o 
  -1   5   7      763.37      716.50     36.98 o 
   1   5   7        1.88       -8.09     25.42 o 
   3   5   7       39.70       19.07     27.16 o 
   5   5   7     2810.33     2749.27     59.52 o 
   7   5   7      693.16      784.68     38.71 o 
   9   5   7      264.94      265.22     23.11 o 
  11   5   7      638.63      650.63     39.87 o 
  13   5   7        7.11      -31.20     31.20 o 
  15   5   7       42.08      -17.91     31.78 o 
  17   5   7       48.10       36.98     32.36 o 
  19   5   7      580.35      558.75     42.76 o 
  21   5   7     1813.77     1828.23     65.87 o 
  23   5   7      117.76       98.81     29.47 o 
  25   5   7      114.71      109.21     32.36 o 
 -28   6   7      255.84      282.55     34.67 o 
 -26   6   7       13.31       61.83     28.31 o 
 -24   6   7        3.79      -33.51     33.51 o 
 -22   6   7       11.64       10.98     32.36 o 
 -20   6   7      334.01      304.51     25.42 o 
 -18   6   7        0.05       -8.09     31.78 o 
 -16   6   7      521.01      504.44     38.71 o 
 -14   6   7      283.66      265.80     22.54 o 
 -12   6   7       33.32      -15.02     29.47 o 
 -10   6   7     1225.92     1282.18     47.38 o 
  -8   6   7     1107.85     1039.50     45.07 o 
  -6   6   7      371.78      304.51     23.11 o 
  -4   6   7     5778.55     5589.26     81.47 o 
  -2   6   7     1262.20     1256.76     47.38 o 
   0   6   7      616.37      617.11     37.56 o 
   2   6   7      115.46      149.08     20.80 o 
   4   6   7       16.10       35.25     27.74 o 
   6   6   7     4010.08     4169.56     72.81 o 
   8   6   7        0.02       19.07     27.74 o 
  10   6   7      176.44      208.02     21.96 o 
  12   6   7       82.57       41.03     32.36 o 
  14   6   7       35.22        9.82     28.89 o 
  16   6   7      141.53      173.35     24.85 o 
  18   6   7      485.33      424.12     42.18 o 
  20   6   7        7.71      -33.51     34.09 o 
  22   6   7      301.27      329.36     33.51 o 
  24   6   7      135.96      154.28     31.20 o 
 -27   7   7      220.10      163.52     32.36 o 
 -25   7   7      297.09      290.07     31.78 o 
 -23   7   7       27.36        9.25     33.51 o 
 -21   7   7      107.97      172.19     24.85 o 
 -19   7   7      169.57      180.86     24.85 o 
 -17   7   7      574.95      507.90     41.03 o 
 -15   7   7       46.65       -9.82     30.05 o 
 -13   7   7       73.80       78.58     21.38 o 
 -11   7   7      557.64      573.78     37.56 o 
  -9   7   7      149.95      190.68     23.11 o 
  -7   7   7       44.66       -9.25     28.89 o 
  -5   7   7     5930.30     5844.08     86.67 o 
  -3   7   7        4.80        6.93     28.89 o 
  -1   7   7      895.14      880.60     41.03 o 
   1   7   7      915.04      840.15     42.18 o 
   3   7   7      124.29       68.18     20.80 o 
   5   7   7      818.88      823.97     42.76 o 
   7   7   7      128.00      129.43     22.54 o 
   9   7   7       63.55       85.52     21.38 o 
  11   7   7      981.38     1122.71     46.80 o 
  13   7   7      235.58      247.89     24.27 o 
  15   7   7       38.92       82.63     23.11 o 
  17   7   7       37.50       35.25     31.20 o 
  19   7   7      114.85       95.34     25.42 o 
  21   7   7        3.13       24.27     40.45 o 
  23   7   7        0.70      -44.49     44.49 o 
 -26   8   7       16.89        5.20     46.80 o 
 -24   8   7       67.03       57.78     44.49 o 
 -22   8   7        0.03        7.51     34.09 o 
 -20   8   7       28.74        5.78     32.36 o 
 -18   8   7        6.61      -32.36     32.36 o 
 -16   8   7        5.23       26.58     31.20 o 
 -14   8   7        2.57       16.76     30.62 o 
 -12   8   7      233.52      213.22     24.27 o 
 -10   8   7      553.82      424.12     37.56 o 
  -8   8   7     5376.64     4970.99     84.94 o 
  -6   8   7     2154.26     2136.78     59.52 o 
  -4   8   7     5218.58     5325.78     84.36 o 
  -2   8   7       39.75       41.03     29.47 o 
   0   8   7       35.01       40.45     20.22 o 
   2   8   7      816.37      867.31     40.45 o 
   4   8   7       63.97       46.80     31.78 o 
   6   8   7     1204.87     1144.09     48.54 o 
   8   8   7      143.29      145.03     22.54 o 
  10   8   7      111.90      124.23     23.69 o 
  12   8   7        4.58      -28.89     31.78 o 
  14   8   7      465.39      535.64     39.87 o 
  16   8   7        6.55       17.91     34.09 o 
  18   8   7       30.65       35.25     32.36 o 
  20   8   7        5.23      -43.34     43.34 o 
  22   8   7        0.91      -42.76     42.76 o 
 -23   9   7      510.41      529.28     51.43 o 
 -21   9   7        6.00       28.89     37.56 o 
 -19   9   7        1.84        6.36     33.51 o 
 -17   9   7       10.84      -31.20     34.09 o 
 -15   9   7       14.01       49.11     21.38 o 
 -13   9   7     1428.34     1298.36     52.58 o 
 -11   9   7      320.37      276.78     26.58 o 
  -7   9   7       82.38       88.98     21.96 o 
  -5   9   7     3637.64     3560.53     74.54 o 
  -3   9   7      280.54      275.04     24.85 o 
  -1   9   7      361.26      358.83     24.85 o 
   1   9   7        3.45       14.45     27.16 o 
   3   9   7      543.33      546.62     41.03 o 
   5   9   7       11.07        5.78     28.89 o 
   7   9   7     3439.30     3391.81     76.27 o 
   9   9   7        2.04       34.09     33.51 o 
  11   9   7      267.47      268.11     27.16 o 
  13   9   7      581.21      543.73     44.49 o 
  15   9   7      695.73      658.72     49.11 o 
  17   9   7       49.25       84.94     29.47 o 
  19   9   7      105.82      102.85     29.47 o 
  21   9   7       29.45        8.67     45.07 o 
 -22  10   7      201.33      284.87     32.94 o 
 -20  10   7      330.60      349.00     35.25 o 
 -18  10   7        9.91      -16.76     40.45 o 
 -16  10   7      179.27      195.88     25.42 o 
 -14  10   7       15.66       34.67     31.20 o 
 -12  10   7      473.62      525.24     42.18 o 
 -10  10   7       63.16      -26.00     34.67 o 
  -8  10   7       49.23        2.89     32.94 o 
  -6  10   7       84.32       75.12     23.11 o 
  -4  10   7      506.02      521.77     42.18 o 
  -2  10   7       91.49      100.54     24.27 o 
   0  10   7      499.14      546.62     41.03 o 
   2  10   7      158.81      139.83     23.69 o 
   4  10   7        0.02       34.09     31.20 o 
   6  10   7      675.15      718.23     45.65 o 
   8  10   7     1566.66     1698.79     60.09 o 
  10  10   7     5197.16     5178.43     97.07 o 
  12  10   7     1011.53      927.98     50.85 o 
  14  10   7      174.99      206.28     31.20 o 
  16  10   7       26.86      -13.29     43.34 o 
  18  10   7      119.36       91.30     32.94 o 
 -19  11   7      186.53      254.24     30.62 o 
 -17  11   7        1.17       -6.36     42.18 o 
 -15  11   7        1.38       12.71     38.71 o 
 -13  11   7       90.99       26.00     35.25 o 
 -11  11   7      279.05      324.74     27.74 o 
  -9  11   7       77.22       66.45     23.69 o 
  -7  11   7       40.20       39.29     32.94 o 
  -5  11   7       64.11       62.98     23.69 o 
  -3  11   7        4.20      -15.02     33.51 o 
  -1  11   7       89.84       84.94     24.27 o 
   1  11   7      221.49      251.93     25.42 o 
   3  11   7       10.17      -18.49     32.94 o 
   5  11   7      326.91      329.36     28.31 o 
   7  11   7       82.91       74.54     25.42 o 
   9  11   7      224.45      174.50     27.74 o 
  11  11   7     1598.80     1391.97     64.14 o 
  13  11   7       16.55       30.05     28.89 o 
  15  11   7       96.17       43.91     46.23 o 
 -16  12   7       18.10       83.21     30.05 o 
 -14  12   7        0.49      -41.03     41.03 o 
 -12  12   7       20.26        4.62     40.45 o 
 -10  12   7      570.50      724.01     50.27 o 
  -8  12   7      340.18      444.92     42.76 o 
  -6  12   7       43.73        0.00     34.67 o 
  -2  12   7      128.09      171.04     26.00 o 
   0  12   7       13.61       23.11     33.51 o 
   2  12   7      822.13      813.57     47.96 o 
   4  12   7       37.81       57.78     24.27 o 
   6  12   7      625.20      550.09     52.58 o 
   8  12   7      554.73      568.00     50.85 o 
  10  12   7      100.98       86.67     32.36 o 
  12  12   7      115.47      110.36     33.51 o 
 -11  13   7      358.24      396.39     35.82 o 
  -9  13   7     1272.96     1565.90     68.76 o 
  -7  13   7      904.15     1050.48     62.98 o 
  -5  13   7      493.04      547.77     52.00 o 
  -3  13   7        5.18        5.78     43.34 o 
  -1  13   7      118.08      192.99     30.62 o 
   1  13   7      154.32       56.63     42.76 o 
   3  13   7        1.78      -16.18     40.45 o 
   5  13   7       36.38       -5.20     46.23 o 
   7  13   7      210.37      195.30     32.94 o 
 -30   0   8      164.35      171.04     34.67 o 
 -28   0   8       83.31       60.67     42.18 o 
 -26   0   8       52.88       52.58     24.85 o 
 -24   0   8      108.67      134.05     23.69 o 
 -22   0   8        0.32      -27.74     30.62 o 
 -20   0   8       52.52       86.67     20.80 o 
 -18   0   8      609.71      578.98     37.56 o 
 -16   0   8     9880.85     9513.82    106.32 o 
 -14   0   8      136.75      108.05     20.22 o 
 -12   0   8      235.93      230.55     21.38 o 
 -10   0   8       95.56       84.36     19.65 o 
  -8   0   8     1266.30     1214.58     42.18 o 
  -6   0   8      323.48      303.36     28.31 o 
  -4   0   8     2776.73     2174.31    659.58 o 
  -2   0   8     4331.24     3291.15   1076.77 o 
   0   0   8      983.34      770.27    145.90 o 
   2   0   8     5457.85     5614.11     76.27 o 
   4   0   8    12732.74    11943.56    153.70 o 
   6   0   8      667.81      710.72     36.98 o 
   8   0   8      227.32      255.40     21.96 o 
  10   0   8        0.00        5.20     25.42 o 
  12   0   8      417.59      452.43     34.67 o 
  14   0   8       29.03       36.98     19.65 o 
  16   0   8        4.63       43.34     30.05 o 
  18   0   8      652.53      516.57     42.18 o 
  20   0   8     3439.90     3268.73     80.32 o 
  22   0   8      606.87      617.69     46.80 o 
  24   0   8      810.81      820.51     58.36 o 
  26   0   8      116.30      130.59     32.36 o 
 -29   1   8      223.01      235.75     32.94 o 
 -27   1   8      475.44      496.93     42.76 o 
 -25   1   8        7.73       39.87     23.11 o 
 -23   1   8       21.66       18.49     21.38 o 
 -21   1   8      245.51      197.04     24.27 o 
 -19   1   8      832.63      797.97     42.18 o 
 -17   1   8      456.49      448.97     35.25 o 
 -15   1   8     1552.59     1651.41     49.69 o 
 -13   1   8      495.05      454.75     34.09 o 
 -11   1   8      734.54      695.12     38.14 o 
  -9   1   8        1.08      -21.96     25.42 o 
  -7   1   8     1038.15     1012.92     39.87 o 
  -5   1   8      200.31      168.81     41.89 o 
  -3   1   8       36.81       34.69     13.99 o 
  -1   1   8      378.32      265.59     82.92 o 
   1   1   8       93.05       71.92     13.07 o 
   3   1   8     1866.11     1872.72     49.11 o 
   5   1   8      135.71      108.63     19.07 o 
   7   1   8       78.26       72.81     19.07 o 
   9   1   8      203.93      217.84     21.38 o 
  11   1   8      207.82      214.95     20.80 o 
  13   1   8       40.52       20.22     28.31 o 
  15   1   8       46.13       56.05     20.22 o 
  17   1   8       34.40       19.07     32.94 o 
  19   1   8     1034.87     1045.86     49.11 o 
  21   1   8      676.89      585.33     49.69 o 
  23   1   8     2516.21     2453.43     75.69 o 
  25   1   8      227.98      190.10     32.36 o 
 -30   2   8      206.96      208.59     32.36 o 
 -28   2   8       22.31       45.07     41.60 o 
 -26   2   8        0.31       42.76     31.20 o 
 -24   2   8      230.16      226.51     24.85 o 
 -22   2   8        0.79       39.29     29.47 o 
 -20   2   8      642.90      515.99     40.45 o 
 -18   2   8     2103.38     1951.88     55.47 o 
 -16   2   8     1106.23     1122.13     43.91 o 
 -14   2   8       65.99       78.01     20.22 o 
 -12   2   8     8123.21     8099.90     97.07 o 
 -10   2   8     7503.82     7262.06     90.14 o 
  -8   2   8       36.32       20.80     25.42 o 
  -6   2   8        9.42       31.78     17.33 o 
  -4   2   8        0.00       15.60     23.69 o 
  -2   2   8       72.22       72.81     19.07 o 
   0   2   8     6879.13     6822.91     86.10 o 
   2   2   8        0.88      -24.85     24.85 o 
   4   2   8       12.48       10.98     18.49 o 
   6   2   8     1631.17     1665.86     48.54 o 
   8   2   8      524.88      579.55     35.25 o 
  10   2   8      299.38      249.04     22.54 o 
  12   2   8        0.74       31.78     18.49 o 
  14   2   8       18.90        1.16     27.16 o 
  16   2   8      377.79      399.85     35.25 o 
  18   2   8      473.23      594.00     40.45 o 
  20   2   8     1625.88     1602.88     62.40 o 
  22   2   8      230.35      134.63     28.31 o 
  24   2   8     1320.84     1331.30     65.29 o 
  26   2   8       17.79        3.47     41.60 o 
 -29   3   8        0.04       11.56     43.34 o 
 -27   3   8       25.15       46.23     29.47 o 
 -25   3   8       33.47       95.34     22.54 o 
 -23   3   8      120.25      121.34     24.85 o 
 -21   3   8       91.48       60.09     24.27 o 
 -19   3   8       58.46       39.87     30.05 o 
 -15   3   8       82.27       41.03     21.96 o 
 -13   3   8     2493.23     2449.38     58.36 o 
 -11   3   8    18171.52    17294.76    197.61 o 
  -9   3   8      823.96      758.10     37.56 o 
  -7   3   8     1422.66     1384.46     46.23 o 
  -5   3   8       11.27      -26.58     26.58 o 
  -3   3   8      449.70      454.17     32.36 o 
  -1   3   8      534.29      503.28     34.09 o 
   1   3   8       60.65       27.74     26.00 o 
   3   3   8      318.73      326.47     21.96 o 
   5   3   8      352.54      306.82     22.54 o 
   7   3   8       29.15        4.62     27.16 o 
   9   3   8     1290.16     1260.23     45.07 o 
  11   3   8       46.94       35.25     27.74 o 
  13   3   8        3.50       31.78     28.89 o 
  15   3   8      138.32      138.10     22.54 o 
  17   3   8       52.65       43.34     32.94 o 
  19   3   8      375.02      324.16     28.89 o 
  21   3   8        0.62       17.33     33.51 o 
  23   3   8      855.64      839.57     59.52 o 
  25   3   8      861.92      871.35     59.52 o 
 -28   4   8      393.01      406.21     33.51 o 
 -26   4   8       83.70       35.25     41.60 o 
 -24   4   8        8.05      -23.69     34.67 o 
 -22   4   8       69.12       49.11     23.69 o 
 -20   4   8      267.73      245.57     24.85 o 
 -18   4   8      431.14      338.60     24.85 o 
 -14   4   8       80.00       56.05     20.22 o 
 -12   4   8     7556.84     7347.57     95.34 o 
 -10   4   8     3120.10     3134.68     65.87 o 
  -8   4   8      129.52      110.36     20.80 o 
  -6   4   8      733.59      652.94     37.56 o 
  -4   4   8      665.43      618.85     36.40 o 
  -2   4   8      749.20      750.59     37.56 o 
   0   4   8      291.41      272.15     21.96 o 
   2   4   8        0.70       31.78     24.85 o 
   4   4   8      921.79      901.40     41.60 o 
   6   4   8      325.24      307.40     23.69 o 
   8   4   8     3017.04     3072.85     64.72 o 
  10   4   8      508.05      509.64     35.82 o 
  12   4   8      276.55      267.53     23.69 o 
  14   4   8       51.72      -27.16     32.94 o 
  16   4   8        8.07       29.47     21.38 o 
  18   4   8       16.94        8.67     30.62 o 
  20   4   8      287.80      234.60     28.89 o 
  22   4   8       33.05       60.09     42.18 o 
  24   4   8       80.86       52.00     45.65 o 
 -27   5   8     3060.08     3469.82     87.83 o 
 -25   5   8      161.35      168.15     31.20 o 
 -23   5   8        9.35       -8.67     32.94 o 
 -21   5   8       54.73       34.09     22.54 o 
 -19   5   8      269.10      310.87     25.42 o 
 -17   5   8     2935.28     2628.51     66.45 o 
 -15   5   8     4083.79     4050.53     75.69 o 
 -13   5   8       44.21       27.74     27.16 o 
 -11   5   8      235.32      206.86     23.11 o 
  -9   5   8       78.55       46.80     20.80 o 
  -7   5   8      210.99      249.04     21.96 o 
  -5   5   8     1001.55      895.04     42.76 o 
  -3   5   8     1110.79     1014.08     43.34 o 
  -1   5   8      546.50      563.95     36.40 o 
   1   5   8      616.56      588.22     36.98 o 
   3   5   8       81.82       84.94     19.65 o 
   5   5   8      189.95      219.57     21.38 o 
   7   5   8        0.19        7.51     26.00 o 
   9   5   8     2427.61     2438.98     61.83 o 
  11   5   8       82.03      110.94     21.38 o 
  13   5   8       31.12       29.47     31.20 o 
  15   5   8       83.92       59.52     23.69 o 
  17   5   8      359.30      301.62     27.74 o 
  19   5   8     1142.68     1132.53     56.63 o 
  21   5   8      171.73      131.17     31.78 o 
  23   5   8       34.04       13.29     43.34 o 
 -26   6   8     1465.19     1625.41     67.03 o 
 -24   6   8      465.28      465.15     35.25 o 
 -22   6   8       10.42       20.80     33.51 o 
 -20   6   8       96.21       54.32     23.69 o 
 -18   6   8     1102.99     1120.97     51.43 o 
 -16   6   8      124.76      121.92     23.11 o 
 -14   6   8      243.40      314.91     24.27 o 
 -12   6   8        6.96      -23.69     27.74 o 
 -10   6   8      201.75      158.90     22.54 o 
  -8   6   8       11.29       -2.31     27.74 o 
  -6   6   8      667.31      707.25     39.29 o 
  -4   6   8      106.42      109.21     20.80 o 
  -2   6   8     8992.82     8785.19    105.74 o 
   0   6   8     4432.06     4282.81     76.85 o 
   2   6   8       91.25       72.23     20.80 o 
   4   6   8      272.95      291.22     23.11 o 
   6   6   8        9.44       -4.62     27.74 o 
   8   6   8        4.10       -2.31     29.47 o 
  10   6   8      328.96      307.40     25.42 o 
  12   6   8      836.88      969.58     46.80 o 
  14   6   8       19.25       47.38     32.36 o 
  16   6   8      134.69      162.37     24.85 o 
  18   6   8       94.61      116.72     24.85 o 
  20   6   8      281.43      337.45     32.94 o 
  22   6   8      122.14      169.88     31.78 o 
 -25   7   8       11.11       -6.93     42.76 o 
 -23   7   8       11.94        8.09     39.29 o 
 -21   7   8      158.72      187.79     27.74 o 
 -19   7   8        4.62       30.05     31.78 o 
 -17   7   8       97.43      138.68     22.54 o 
 -15   7   8        7.41      -28.31     30.62 o 
 -13   7   8      206.31      145.03     23.69 o 
 -11   7   8      113.21       35.82     28.89 o 
  -9   7   8      560.88      489.41     38.71 o 
  -7   7   8       55.18       38.71     19.65 o 
  -5   7   8      295.04      319.54     23.69 o 
  -3   7   8      801.72      817.62     42.18 o 
  -1   7   8    11419.01    11203.95    121.34 o 
   1   7   8      612.50      652.36     38.71 o 
   3   7   8      811.56      918.74     42.76 o 
   5   7   8       62.00      -11.56     32.94 o 
   7   7   8        9.09       -6.93     27.16 o 
   9   7   8      508.79      537.95     38.71 o 
  11   7   8      703.64      792.19     43.34 o 
  13   7   8       43.14       22.54     34.09 o 
  15   7   8        2.12      -13.29     32.36 o 
  17   7   8       39.55       16.76     35.25 o 
  19   7   8       14.41      -31.78     41.60 o 
  21   7   8       10.11      -44.49     44.49 o 
 -24   8   8        7.52       56.63     38.71 o 
 -22   8   8      246.42      295.84     32.36 o 
 -20   8   8      158.05      229.97     27.16 o 
 -18   8   8      383.66      507.90     42.18 o 
 -16   8   8      109.44      135.21     23.69 o 
 -14   8   8       79.90       36.40     33.51 o 
 -12   8   8      339.50      320.69     26.00 o 
 -10   8   8       93.53      149.66     23.69 o 
  -8   8   8     1440.94     1379.26     52.58 o 
  -6   8   8     1284.19     1323.21     51.43 o 
  -4   8   8      697.77      747.70     41.60 o 
  -2   8   8     1757.32     1731.15     57.78 o 
   0   8   8     2198.86     2274.30     62.40 o 
   2   8   8       83.66       98.23     21.96 o 
   4   8   8       40.00       88.98     20.22 o 
   6   8   8       78.71       46.23     31.78 o 
   8   8   8       43.20       63.56     22.54 o 
  10   8   8     1159.78     1139.46     53.16 o 
  12   8   8      211.48      229.39     26.58 o 
  14   8   8      463.75      459.37     43.34 o 
  16   8   8       97.22       86.67     26.00 o 
  18   8   8        4.42      -32.94     43.34 o 
  20   8   8      140.55      121.34     33.51 o 
 -23   9   8      185.96      223.04     33.51 o 
 -21   9   8     1077.73     1055.10     59.52 o 
 -19   9   8        1.86       -6.36     39.87 o 
 -17   9   8       57.84       35.25     36.98 o 
 -15   9   8      235.54      188.95     27.16 o 
 -13   9   8      328.05      335.14     27.74 o 
 -11   9   8        2.68      -30.62     32.94 o 
  -9   9   8      658.92      680.67     44.49 o 
  -7   9   8       71.57       84.36     23.69 o 
  -5   9   8      235.96      303.93     26.58 o 
  -3   9   8       81.48       70.49     23.11 o 
  -1   9   8       22.52       68.76     21.96 o 
   1   9   8       96.99       91.30     23.69 o 
   3   9   8      429.66      565.69     38.14 o 
   5   9   8        0.14       35.82     30.05 o 
   7   9   8     1852.10     1777.96     60.67 o 
   9   9   8     1556.46     1729.42     60.09 o 
  11   9   8     1075.91     1094.39     54.32 o 
  13   9   8       25.77       32.36     35.82 o 
  15   9   8      939.23      840.73     56.63 o 
  17   9   8       33.74       -8.09     43.34 o 
  19   9   8      259.52      239.80     34.67 o 
 -20  10   8       18.06      -15.60     43.34 o 
 -18  10   8       32.95      -31.20     43.34 o 
 -16  10   8       85.13       92.45     29.47 o 
 -14  10   8        0.04      -34.67     34.67 o 
 -12  10   8      146.68      166.41     24.27 o 
 -10  10   8       34.15       -8.09     34.09 o 
  -8  10   8      877.58      876.55     48.54 o 
  -6  10   8     2344.44     2175.50     66.45 o 
  -4  10   8     1114.60     1224.40     53.74 o 
  -2  10   8        0.73        4.62     31.78 o 
   0  10   8       24.06       -1.16     31.78 o 
   2  10   8      138.43      112.68     24.85 o 
   4  10   8        1.12        5.20     34.09 o 
   6  10   8      379.98      407.94     27.74 o 
   8  10   8       75.13       44.49     24.27 o 
  10  10   8       77.15       52.00     38.71 o 
  12  10   8      320.48      250.20     34.67 o 
  14  10   8        1.88      -17.91     44.49 o 
  16  10   8      126.18      128.28     32.36 o 
 -17  11   8      528.77      494.61     36.98 o 
 -15  11   8        2.26      -42.18     42.18 o 
 -13  11   8       42.72       53.16     41.03 o 
 -11  11   8       64.93       64.14     30.05 o 
  -9  11   8     1134.16     1105.37     54.32 o 
  -7  11   8       27.02       26.00     32.36 o 
  -5  11   8        0.03      -12.13     31.78 o 
  -3  11   8      159.58      218.42     24.27 o 
  -1  11   8      511.58      544.89     45.07 o 
   1  11   8      152.22      191.26     26.00 o 
   3  11   8      207.53      149.66     27.16 o 
   5  11   8        2.30      -32.36     34.09 o 
   7  11   8      322.57      338.03     32.94 o 
   9  11   8       83.50       99.96     31.20 o 
  11  11   8      105.26       93.61     32.36 o 
  13  11   8     1025.06     1048.75     62.98 o 
 -14  12   8       72.14       88.41     32.36 o 
 -12  12   8        2.28       -9.82     42.18 o 
 -10  12   8       62.23       41.60     43.91 o 
  -8  12   8        0.01       -2.31     41.60 o 
  -6  12   8       47.16       49.11     30.05 o 
  -4  12   8      107.57       94.76     29.47 o 
  -2  12   8        9.81       35.25     37.56 o 
   0  12   8        1.74       64.14     27.16 o 
   2  12   8        2.70      -15.02     41.03 o 
   4  12   8       65.27       15.60     43.91 o 
   6  12   8        3.08       30.05     42.76 o 
   8  12   8      113.58       39.87     47.96 o 
  10  12   8      453.99      556.44     37.56 o 
  -7  13   8      950.30     1010.61     64.14 o 
  -5  13   8      287.24      355.36     36.40 o 
  -3  13   8      119.87      124.81     31.78 o 
  -1  13   8      448.23      600.36     52.00 o 
   1  13   8        2.22       -3.47     43.91 o 
   3  13   8      195.93      255.97     35.82 o 
 -29   1   9     1760.08     2047.22     76.27 o 
 -27   1   9      357.03      358.83     35.82 o 
 -25   1   9      719.73      851.71     50.27 o 
 -23   1   9      474.63      511.95     42.18 o 
 -21   1   9        0.76       32.36     36.40 o 
 -19   1   9       79.13       67.03     24.27 o 
 -17   1   9       24.65       14.45     34.09 o 
 -15   1   9       42.50       72.23     20.22 o 
 -13   1   9      176.36      120.76     21.38 o 
 -11   1   9     1696.81     1621.94     51.43 o 
  -9   1   9     4540.20     4498.34     76.27 o 
  -7   1   9      699.59      688.18     38.71 o 
  -5   1   9      240.40      229.97     20.80 o 
  -3   1   9       92.13      105.74     20.22 o 
  -1   1   9       50.11       31.78     19.07 o 
   1   1   9      306.51      300.47     22.54 o 
   3   1   9      227.06      202.82     21.38 o 
   5   1   9      171.11      208.59     20.22 o 
   7   1   9     2849.88     2752.74     61.25 o 
   9   1   9      467.93      457.63     34.67 o 
  11   1   9        5.57       -2.31     27.16 o 
  13   1   9      478.52      491.15     41.03 o 
  15   1   9      146.52       68.76     26.00 o 
  17   1   9      114.76      157.17     24.27 o 
  19   1   9      207.99      228.24     27.16 o 
  21   1   9      183.69      232.28     30.62 o 
  23   1   9     1255.95     1314.54     67.03 o 
 -28   2   9       69.58      104.59     31.20 o 
 -26   2   9      200.79      132.32     32.94 o 
 -24   2   9       80.54        6.93     35.82 o 
 -22   2   9      383.65      416.61     41.03 o 
 -20   2   9       12.08       27.74     34.09 o 
 -18   2   9        8.37      -35.25     35.25 o 
 -16   2   9       14.65       40.45     31.20 o 
 -12   2   9     9375.30     8589.31    105.74 o 
 -10   2   9     3981.90     3788.19     72.81 o 
  -8   2   9     6457.89     6204.06     89.56 o 
  -6   2   9        3.25        8.09     25.42 o 
  -4   2   9       22.87       19.65     27.16 o 
  -2   2   9     1304.88     1278.72     45.65 o 
   0   2   9       55.57       82.63     19.07 o 
   2   2   9       64.68       66.45     19.65 o 
   4   2   9      995.61      945.89     42.18 o 
   6   2   9     1294.86     1398.90     47.38 o 
   8   2   9      236.04      224.77     21.96 o 
  10   2   9        1.85      -26.58     26.58 o 
  12   2   9       18.89       31.20     32.94 o 
  14   2   9        3.31       -8.67     34.67 o 
  16   2   9      141.60      129.43     27.16 o 
  18   2   9       27.55       65.29     23.11 o 
  20   2   9      123.54      128.85     27.16 o 
  22   2   9      527.09      526.97     36.40 o 
  24   2   9      291.75      295.27     34.09 o 
 -27   3   9       52.61       91.87     30.05 o 
 -25   3   9        9.56       -5.78     41.60 o 
 -23   3   9       68.13       82.05     23.69 o 
 -21   3   9       24.09       16.76     31.78 o 
 -19   3   9        3.16      -38.71     38.71 o 
 -17   3   9        2.00      -13.29     34.67 o 
 -15   3   9      384.58      369.23     27.74 o 
 -13   3   9     1216.10     1047.01     44.49 o 
 -11   3   9      557.22      585.91     37.56 o 
  -9   3   9     1171.92     1189.16     46.23 o 
  -7   3   9      329.81      310.87     24.27 o 
  -5   3   9      187.56      205.13     20.80 o 
  -3   3   9      681.70      638.49     37.56 o 
  -1   3   9        0.60        9.25     26.00 o 
   1   3   9       16.20       19.07     27.16 o 
   3   3   9     1749.66     1794.13     52.00 o 
   5   3   9      323.56      327.05     23.69 o 
   7   3   9       10.88       23.69     27.16 o 
   9   3   9      453.59      411.41     36.40 o 
  11   3   9       21.58        4.04     33.51 o 
  13   3   9        1.95       19.07     34.09 o 
  15   3   9      112.44      140.99     26.00 o 
  17   3   9      197.57      153.12     26.58 o 
  19   3   9       42.41      -10.40     34.67 o 
  21   3   9      542.71      513.11     35.82 o 
  23   3   9       62.75       86.67     29.47 o 
 -26   4   9       33.29       10.40     41.60 o 
 -24   4   9       82.86       92.45     28.89 o 
 -22   4   9        1.77      -21.96     32.94 o 
 -20   4   9      413.34      435.68     38.71 o 
 -18   4   9       21.56       32.94     21.38 o 
 -16   4   9      527.71      520.62     38.71 o 
 -14   4   9     1888.85     1802.80     56.63 o 
 -12   4   9        4.91       29.47     27.74 o 
 -10   4   9      162.25      178.55     21.38 o 
  -8   4   9     1342.82     1361.92     49.69 o 
  -6   4   9       95.57       99.39     19.07 o 
  -4   4   9       46.37       52.58     19.07 o 
  -2   4   9        1.10      -21.38     27.16 o 
   0   4   9      103.45      114.41     19.07 o 
   2   4   9     2647.12     2729.63     62.98 o 
   4   4   9      171.90      162.95     21.38 o 
   6   4   9        0.06      -26.58     26.58 o 
   8   4   9     3088.16     2932.44     68.76 o 
  10   4   9      180.65      183.17     22.54 o 
  12   4   9       14.98       35.25     23.69 o 
  14   4   9       69.66       14.45     36.98 o 
  16   4   9        1.95        8.67     31.78 o 
  18   4   9      240.64      225.35     27.16 o 
  20   4   9       59.80       78.01     30.05 o 
  22   4   9      296.35      330.51     34.67 o 
 -25   5   9       39.85      -41.03     42.76 o 
 -23   5   9       52.13       43.34     29.47 o 
 -21   5   9       11.79      -34.67     34.67 o 
 -19   5   9      178.51      174.50     25.42 o 
 -17   5   9      481.49      420.65     27.74 o 
 -15   5   9       34.40       30.62     21.38 o 
 -13   5   9        5.75       -2.31     31.20 o 
 -11   5   9      218.46      169.30     23.69 o 
  -9   5   9     2523.95     2613.48     65.29 o 
  -7   5   9      921.31      899.67     42.76 o 
  -5   5   9      172.28      195.30     21.38 o 
  -3   5   9      562.97      566.84     38.14 o 
  -1   5   9      309.53      316.07     23.11 o 
   1   5   9      958.79      948.20     45.07 o 
   3   5   9     1983.53     1937.43     56.63 o 
   5   5   9      601.57      558.75     39.29 o 
   7   5   9       48.07        2.89     29.47 o 
   9   5   9        0.13       -4.04     28.89 o 
  11   5   9      808.29      729.21     45.07 o 
  13   5   9      146.83      131.17     23.69 o 
  15   5   9      128.93       98.81     26.00 o 
  17   5   9      619.35      606.71     47.96 o 
  19   5   9        5.67       44.49     38.71 o 
  21   5   9        1.54       21.96     40.45 o 
 -24   6   9        4.55       30.05     42.76 o 
 -22   6   9      421.42      446.66     35.25 o 
 -20   6   9       51.17       39.87     34.67 o 
 -18   6   9       64.65      113.83     23.69 o 
 -16   6   9       64.50       88.41     23.11 o 
 -14   6   9       25.91       29.47     21.38 o 
 -12   6   9      262.65      279.67     24.85 o 
 -10   6   9       13.25        8.67     28.31 o 
  -8   6   9      833.86      738.46     42.18 o 
  -6   6   9       22.49      -27.74     28.89 o 
  -4   6   9      628.78      555.86     36.98 o 
  -2   6   9      606.46      693.96     38.14 o 
   0   6   9        9.30       23.69     28.31 o 
   2   6   9      758.88      718.23     42.76 o 
   4   6   9     1082.42     1156.80     48.54 o 
   6   6   9       97.32      111.52     22.54 o 
   8   6   9       55.08       37.56     31.20 o 
  10   6   9       55.46       67.61     23.11 o 
  12   6   9     1766.90     1730.57     61.25 o 
  14   6   9       38.80       19.07     34.67 o 
  16   6   9       22.65      -22.54     34.67 o 
  18   6   9        7.97       -8.09     41.03 o 
  20   6   9        2.43       55.47     40.45 o 
 -23   7   9      488.96      589.96     52.58 o 
 -21   7   9       52.41      -27.16     42.76 o 
 -19   7   9      216.70      198.77     28.31 o 
 -17   7   9       26.22       -4.04     33.51 o 
 -15   7   9      140.19      199.35     25.42 o 
 -13   7   9       56.90       68.76     22.54 o 
 -11   7   9      562.18      488.84     41.03 o 
  -9   7   9      293.86      294.69     25.42 o 
  -7   7   9      130.80      107.47     23.69 o 
  -5   7   9       17.35       24.27     28.89 o 
  -3   7   9     1000.56     1030.83     44.49 o 
  -1   7   9       58.96       98.23     21.96 o 
   1   7   9     5677.01     5623.35     93.03 o 
   3   7   9       66.30       69.92     22.54 o 
   5   7   9       33.54      -20.22     31.20 o 
   7   7   9      225.63      176.81     26.58 o 
   9   7   9      539.52      479.59     42.18 o 
  11   7   9      506.70      479.59     44.49 o 
  13   7   9      162.95      132.32     26.58 o 
  15   7   9       64.09       26.00     35.82 o 
  17   7   9      133.03      133.48     29.47 o 
  19   7   9       39.31       39.87     41.60 o 
 -22   8   9       18.26      -44.49     44.49 o 
 -20   8   9       37.37       47.96     30.62 o 
 -18   8   9      514.92      634.45     52.58 o 
 -16   8   9        6.01        4.04     32.36 o 
 -14   8   9        1.72      -16.76     32.36 o 
 -12   8   9        4.64       24.85     31.20 o 
 -10   8   9       44.36       51.43     23.69 o 
  -8   8   9      101.31       76.85     23.11 o 
  -6   8   9       28.57      -31.20     31.20 o 
  -4   8   9       80.49       64.72     23.11 o 
  -2   8   9     3506.67     3605.60     76.85 o 
   0   8   9      572.82      535.06     40.45 o 
   2   8   9     2417.68     2428.00     67.61 o 
   4   8   9      176.94      188.37     24.27 o 
   6   8   9        1.38       31.20     30.62 o 
   8   8   9      854.58      806.64     48.54 o 
  10   8   9       63.58       83.21     24.85 o 
  12   8   9     1642.32     1602.88     64.14 o 
  14   8   9        0.00       -1.16     41.60 o 
  16   8   9      195.83      251.93     31.78 o 
  18   8   9       35.95       36.40     43.91 o 
 -19   9   9     2248.43     2577.66     79.74 o 
 -17   9   9     1181.86     1182.80     61.83 o 
 -15   9   9       23.88        5.78     40.45 o 
 -13   9   9       40.67       42.18     34.09 o 
 -11   9   9      120.88      132.32     26.58 o 
  -9   9   9       19.20       -4.62     33.51 o 
  -7   9   9     1321.37     1170.67     54.89 o 
  -5   9   9      227.70      217.84     26.00 o 
  -3   9   9      817.05      743.08     48.54 o 
  -1   9   9      216.74      214.95     27.16 o 
   1   9   9      384.76      416.03     38.14 o 
   3   9   9        2.11      -33.51     33.51 o 
   5   9   9      184.38      179.70     25.42 o 
   7   9   9      112.42       36.98     36.40 o 
   9   9   9       74.36      102.85     24.85 o 
  11   9   9      145.85      124.81     31.78 o 
  13   9   9      782.66      773.70     56.05 o 
  15   9   9       84.90       72.81     30.05 o 
 -18  10   9     1006.36     1279.87     68.18 o 
 -16  10   9       26.76       21.96     41.60 o 
 -14  10   9      426.41      585.91     49.69 o 
 -12  10   9        3.06      -18.49     41.03 o 
 -10  10   9       34.47       39.87     33.51 o 
  -8  10   9       16.62        7.51     32.36 o 
  -6  10   9      111.89      130.59     24.85 o 
  -4  10   9        9.13        4.04     35.82 o 
  -2  10   9       78.58      108.63     24.85 o 
   0  10   9        2.45      -34.09     35.25 o 
   2  10   9      270.67      308.56     27.16 o 
   4  10   9       61.78       85.52     24.85 o 
   6  10   9      194.17      235.75     27.74 o 
   8  10   9      154.81       62.98     32.36 o 
  10  10   9       79.97       76.27     31.78 o 
  12  10   9      476.63      536.80     53.16 o 
 -15  11   9      668.42      667.96     56.05 o 
 -13  11   9      180.26      153.70     31.78 o 
 -11  11   9      124.52      182.59     31.20 o 
  -9  11   9       69.25       -0.58     43.91 o 
  -7  11   9      153.71      106.90     30.62 o 
  -5  11   9      384.79      396.96     33.51 o 
  -3  11   9      121.71      141.57     29.47 o 
  -1  11   9        0.03      -36.40     40.45 o 
   1  11   9      133.78      114.41     30.62 o 
   3  11   9       14.37       49.11     29.47 o 
   5  11   9       22.43       50.85     28.89 o 
   7  11   9       97.75      117.30     30.62 o 
   9  11   9        2.29      -21.96     40.45 o 
  -8  12   9       35.35       17.33     44.49 o 
  -6  12   9       25.59      -43.34     43.34 o 
  -4  12   9      616.78      745.39     54.32 o 
  -2  12   9       35.96      -10.98     43.91 o 
   0  12   9       18.56       11.56     28.89 o 
   2  12   9        3.83       22.54     42.18 o 
   4  12   9      122.20      162.95     31.78 o 
 -24   0  10       26.32       -1.16     39.29 o 
 -22   0  10      361.95      518.31     42.76 o 
 -20   0  10        7.83      -28.31     32.36 o 
 -18   0  10       31.42       43.91     34.09 o 
 -16   0  10        4.72       44.49     23.69 o 
 -14   0  10      121.54      106.32     25.42 o 
 -12   0  10      537.71      611.33     37.56 o 
 -10   0  10     8461.94     8083.72    105.74 o 
  -8   0  10      112.50      101.70     20.80 o 
  -6   0  10        0.50       -8.67     26.58 o 
  -4   0  10      510.47      443.19     37.56 o 
  -2   0  10      133.39       98.23     20.80 o 
   0   0  10        4.96        1.16     27.16 o 
   2   0  10      584.18      635.03     36.98 o 
   4   0  10     1605.22     1604.03     50.85 o 
   6   0  10      720.06      696.85     41.60 o 
   8   0  10     1268.66     1263.69     53.16 o 
  10   0  10     1788.56     1560.12     57.20 o 
  12   0  10       32.10        4.62     37.56 o 
  14   0  10        0.02      -17.33     32.94 o 
  16   0  10       14.78        5.78     33.51 o 
  18   0  10      245.05      253.09     28.89 o 
  20   0  10       64.97       85.52     29.47 o 
  22   0  10       11.23       -3.47     41.03 o 
 -27   1  10      203.88      310.87     34.09 o 
 -25   1  10      203.02      279.09     33.51 o 
 -23   1  10      238.69      324.74     30.05 o 
 -21   1  10      415.97      453.01     42.18 o 
 -19   1  10        3.36      -10.98     34.09 o 
 -17   1  10       59.56       -7.51     35.82 o 
 -15   1  10      694.42      653.52     42.76 o 
 -13   1  10      152.04      166.41     24.27 o 
 -11   1  10        1.56      -17.33     27.74 o 
  -9   1  10     2524.64     2330.93     62.40 o 
  -7   1  10        0.59       -3.47     27.74 o 
  -5   1  10     1555.46     1591.32     52.58 o 
  -3   1  10      112.54      129.43     20.80 o 
  -1   1  10      368.75      349.58     34.09 o 
   1   1  10      145.00      173.35     20.80 o 
   3   1  10      156.00      141.57     21.96 o 
   5   1  10      726.83      694.54     41.03 o 
   7   1  10       10.86       10.98     32.36 o 
   9   1  10     1897.16     1861.74     60.09 o 
  11   1  10       93.67        4.62     37.56 o 
  13   1  10       15.38      -21.96     37.56 o 
  15   1  10       15.08      -33.51     33.51 o 
  17   1  10       22.63       16.76     24.27 o 
  19   1  10        4.67       28.89     35.82 o 
  21   1  10        0.20      -42.18     43.34 o 
 -26   2  10      212.83      182.01     32.94 o 
 -24   2  10      814.13      899.09     54.89 o 
 -20   2  10       96.52      109.79     24.85 o 
 -18   2  10       70.10       71.07     23.11 o 
 -16   2  10       22.25       20.22     36.40 o 
 -14   2  10      508.96      507.33     41.60 o 
 -12   2  10     3072.43     2746.38     69.34 o 
 -10   2  10     1683.90     1725.37     54.89 o 
  -8   2  10       15.75       -1.73     28.89 o 
  -6   2  10      956.65      933.18     43.91 o 
  -4   2  10     1445.51     1450.91     50.85 o 
  -2   2  10       20.07       17.91     26.58 o 
   0   2  10        6.52       36.98     18.49 o 
   2   2  10        0.69       25.42     18.49 o 
   4   2  10        0.01       10.40     26.00 o 
   6   2  10     3744.52     3600.40     74.54 o 
   8   2  10      212.81      223.04     26.58 o 
  10   2  10        5.46      -20.22     32.94 o 
  12   2  10      666.60      686.45     47.38 o 
  14   2  10      257.84      271.58     27.16 o 
  16   2  10      233.48      232.28     28.31 o 
  18   2  10        1.96      -37.56     39.87 o 
  20   2  10        2.96      -14.45     39.87 o 
  22   2  10       52.21       56.05     43.91 o 
 -25   3  10      143.26      132.90     31.78 o 
 -23   3  10      202.68      216.68     30.62 o 
 -21   3  10       36.78      -15.60     36.40 o 
 -19   3  10        9.67       15.60     32.94 o 
 -17   3  10       75.22       60.67     25.42 o 
 -15   3  10        3.80        2.31     33.51 o 
 -13   3  10       53.73       66.45     24.27 o 
  -9   3  10      149.42      110.94     21.96 o 
  -7   3  10     1659.44     1699.37     56.05 o 
  -5   3  10     8769.91     8391.12    108.05 o 
  -3   3  10      774.22      714.76     42.76 o 
  -1   3  10      410.56      411.41     35.82 o 
   1   3  10      249.13      271.00     23.11 o 
   3   3  10      991.10     1093.82     45.07 o 
   5   3  10       14.92      -33.51     33.51 o 
   7   3  10       30.85      -18.49     34.67 o 
   9   3  10      133.12      113.25     25.42 o 
  11   3  10       44.52       36.40     26.00 o 
  13   3  10      209.18      217.26     26.58 o 
  15   3  10      104.29       82.63     24.85 o 
  17   3  10       50.13       16.76     25.42 o 
  19   3  10        1.05        2.89     39.87 o 
  21   3  10       13.15       39.87     39.87 o 
 -24   4  10      199.04      259.44     31.78 o 
 -22   4  10       39.93       74.54     28.31 o 
 -20   4  10       22.30       19.07     38.14 o 
 -18   4  10       45.69       29.47     24.27 o 
 -16   4  10      127.00      118.45     23.11 o 
 -14   4  10      273.61      246.73     27.74 o 
 -12   4  10      495.37      427.59     41.03 o 
 -10   4  10     2375.93     2186.47     62.98 o 
  -8   4  10       17.67      -34.09     34.09 o 
  -6   4  10     9556.67     9182.15    116.72 o 
  -4   4  10     2760.21     2715.18     67.61 o 
  -2   4  10       11.97      -17.33     27.74 o 
   0   4  10     1523.48     1533.54     53.16 o 
   2   4  10      300.55      259.44     27.16 o 
   4   4  10      404.07      418.92     39.29 o 
   6   4  10       48.40       90.72     24.27 o 
   8   4  10        3.14        0.00     33.51 o 
  10   4  10      209.42      197.61     27.74 o 
  12   4  10       62.14       76.27     23.69 o 
  14   4  10      653.36      654.09     45.65 o 
  16   4  10       39.84       46.80     24.85 o 
  18   4  10       79.42       58.36     41.60 o 
  20   4  10        0.82       60.67     41.60 o 
 -25   5  10       88.27      109.21     30.05 o 
 -23   5  10        0.63       23.11     39.29 o 
 -21   5  10     2526.46     2644.11     79.16 o 
 -19   5  10        1.81      -15.02     31.78 o 
 -17   5  10       60.75       70.49     23.11 o 
 -15   5  10       88.36       12.71     34.67 o 
 -13   5  10       21.32        8.09     36.40 o 
 -11   5  10     2264.09     2203.81     64.14 o 
  -9   5  10     1891.09     1873.87     62.40 o 
  -7   5  10      140.33      115.56     25.42 o 
  -5   5  10     1020.21      930.87     50.27 o 
  -3   5  10      535.20      562.22     43.91 o 
  -1   5  10      118.89      141.57     24.85 o 
   1   5  10      298.21      274.46     27.16 o 
   3   5  10      951.14      877.13     49.11 o 
   5   5  10     1671.44     1703.42     58.94 o 
   7   5  10      776.42      741.92     47.96 o 
   9   5  10       64.52       81.47     26.58 o 
  11   5  10        0.03       -9.82     30.62 o 
  13   5  10        8.62       -8.67     35.25 o 
  15   5  10      593.59      604.40     46.23 o 
  17   5  10       20.80       30.62     28.31 o 
  19   5  10       62.48       72.23     30.05 o 
 -22   6  10      340.56      397.54     33.51 o 
 -20   6  10     2214.42     2432.63     76.27 o 
 -18   6  10      593.57      586.49     45.07 o 
 -16   6  10       33.17        8.67     34.09 o 
 -14   6  10       20.16       35.25     30.62 o 
 -12   6  10      111.05      104.59     23.11 o 
 -10   6  10      227.86      132.90     27.74 o 
  -8   6  10      402.53      421.23     41.60 o 
  -6   6  10       26.73       -5.20     36.40 o 
  -4   6  10        2.87       -2.31     33.51 o 
  -2   6  10      158.70      127.12     26.58 o 
   0   6  10      155.07      169.88     26.00 o 
   2   6  10       11.89       43.34     32.36 o 
   4   6  10     5701.47     5989.69     98.81 o 
   6   6  10     2450.43     2576.50     72.23 o 
   8   6  10      141.57      162.37     26.58 o 
  10   6  10        2.70      -34.09     34.09 o 
  12   6  10        0.28      -35.82     35.82 o 
  14   6  10      230.62      187.21     31.78 o 
  16   6  10      545.34      489.41     36.40 o 
  18   6  10      189.12      199.93     32.94 o 
 -21   7  10     1072.55     1326.68     63.56 o 
 -19   7  10       59.47       82.05     28.31 o 
 -17   7  10       29.25       49.69     39.87 o 
 -15   7  10      325.35      457.63     41.60 o 
 -13   7  10        2.32       53.16     23.11 o 
 -11   7  10       11.38       42.76     21.96 o 
  -9   7  10       68.66       79.16     22.54 o 
  -7   7  10      298.45      255.40     28.89 o 
  -5   7  10      284.48      211.48     28.31 o 
  -3   7  10     1090.10     1088.61     52.00 o 
  -1   7  10        9.21       -9.25     35.82 o 
   1   7  10        0.22       17.91     26.00 o 
   3   7  10      268.48      274.46     27.16 o 
   5   7  10     3282.37     3229.44     78.01 o 
   7   7  10       93.15       72.81     25.42 o 
   9   7  10      617.79      691.07     45.07 o 
  11   7  10        0.17       56.63     22.54 o 
  13   7  10       36.02      -12.71     41.60 o 
  15   7  10       81.67       24.85     30.62 o 
  17   7  10      118.49      163.52     31.78 o 
 -20   8  10       44.98      108.05     31.78 o 
 -18   8  10       12.79       30.05     39.29 o 
 -16   8  10      221.05      300.47     33.51 o 
 -14   8  10      290.14      328.78     30.05 o 
 -12   8  10      326.79      459.37     42.18 o 
 -10   8  10      322.80      305.09     28.31 o 
  -8   8  10       40.70       34.67     24.27 o 
  -6   8  10      200.82      139.25     26.58 o 
  -4   8  10       39.06       20.80     31.20 o 
  -2   8  10      404.02      474.39     41.60 o 
   0   8  10     1531.75     1575.72     59.52 o 
   2   8  10      558.44      614.22     45.65 o 
   4   8  10       44.26      -23.11     36.40 o 
   6   8  10      235.11      193.57     28.31 o 
   8   8  10        1.65      -34.67     34.67 o 
  10   8  10       30.99       62.98     27.74 o 
  12   8  10        5.23        1.16     39.29 o 
  14   8  10        0.29       18.49     41.60 o 
 -17   9  10      100.56      120.19     30.05 o 
 -15   9  10      702.98      770.24     54.89 o 
 -13   9  10        4.11      -24.27     42.18 o 
 -11   9  10       11.29       44.49     38.71 o 
  -9   9  10       38.74       10.98     35.25 o 
  -7   9  10       37.97       52.58     24.27 o 
  -5   9  10        0.62       10.40     31.78 o 
  -3   9  10      186.02      137.52     27.16 o 
  -1   9  10      410.08      409.68     40.45 o 
   1   9  10      599.96      639.65     46.80 o 
   3   9  10       79.99        8.09     37.56 o 
   5   9  10       82.51      102.27     27.74 o 
   7   9  10        2.43       28.89     40.45 o 
   9   9  10      116.58      120.76     30.05 o 
  11   9  10        6.86      -15.60     43.34 o 
  13   9  10      922.20     1004.83     60.09 o 
 -14  10  10       30.87       48.54     30.62 o 
 -12  10  10       22.98       45.65     41.60 o 
 -10  10  10        0.45       10.40     41.60 o 
  -8  10  10       40.37       52.00     27.74 o 
  -6  10  10      216.45      210.90     32.94 o 
  -4  10  10        9.26       33.51     41.03 o 
  -2  10  10      229.56      187.21     33.51 o 
   0  10  10      969.60     1097.28     61.25 o 
   2  10  10      730.75      774.86     56.05 o 
   4  10  10       32.51       52.00     42.76 o 
   6  10  10       77.95       43.34     45.07 o 
   8  10  10       51.03       31.20     45.07 o 
  -9  11  10       51.79       15.60     44.49 o 
  -7  11  10       26.23      -39.29     39.29 o 
  -5  11  10       11.84        8.09     42.18 o 
  -3  11  10     1477.32     1683.19     67.03 o 
  -1  11  10      229.37      233.44     32.94 o 
   1  11  10       26.84      -36.98     43.34 o 
   3  11  10      159.70       64.72     47.38 o 
   5  11  10      152.61      170.46     32.36 o 
 -25   1  11        5.98       12.13     42.18 o 
 -23   1  11     1390.15     1687.82     67.03 o 
 -21   1  11      341.90      414.30     32.94 o 
 -19   1  11      750.53      779.48     51.43 o 
 -17   1  11      324.99      354.20     27.16 o 
 -15   1  11        0.46        8.67     31.78 o 
 -13   1  11       11.70       33.51     34.09 o 
 -11   1  11       66.72        2.31     37.56 o 
  -9   1  11        3.30       24.85     33.51 o 
  -7   1  11     1445.55     1364.24     54.32 o 
  -5   1  11     1104.86     1103.06     52.00 o 
  -3   1  11      641.63      718.81     43.91 o 
  -1   1  11      409.74      406.79     28.89 o 
   1   1  11       42.89       44.49     32.36 o 
   3   1  11       18.66       37.56     32.36 o 
   5   1  11       12.32       -1.16     35.25 o 
   7   1  11       39.64       27.16     25.42 o 
   9   1  11       59.77       50.27     23.69 o 
  11   1  11       11.93       -5.78     32.36 o 
  13   1  11      773.30      776.01     47.38 o 
  15   1  11      190.75      206.86     30.05 o 
  17   1  11       11.26       15.02     41.03 o 
  19   1  11       78.62       19.07     44.49 o 
 -24   2  11      522.19      649.47     52.00 o 
 -22   2  11      333.60      366.92     34.09 o 
 -20   2  11       17.17       54.32     41.60 o 
 -18   2  11       23.63       26.58     23.69 o 
 -16   2  11      342.71      402.16     39.29 o 
 -14   2  11        4.52       -9.82     32.36 o 
 -12   2  11        0.73       -1.16     34.67 o 
 -10   2  11       17.33        3.47     34.67 o 
  -8   2  11      625.67      553.55     44.49 o 
  -6   2  11     6222.78     5919.78     98.23 o 
  -4   2  11     1556.67     1579.18     56.63 o 
  -2   2  11     2895.98     2878.70     70.49 o 
   0   2  11       23.61       27.74     33.51 o 
   2   2  11      333.43      291.22     27.74 o 
   4   2  11      183.20      190.10     26.00 o 
   6   2  11       11.05       32.94     36.98 o 
   8   2  11       18.93      -36.40     36.40 o 
  10   2  11      171.76      142.14     25.42 o 
  12   2  11      193.53      225.35     26.58 o 
  14   2  11      172.98      170.46     26.58 o 
  16   2  11        7.75       45.07     39.87 o 
  18   2  11        0.07       11.56     39.87 o 
 -23   3  11       39.89       92.45     28.89 o 
 -21   3  11       19.50       71.07     28.31 o 
 -19   3  11       17.23       44.49     32.94 o 
 -17   3  11      125.62       88.41     24.85 o 
 -15   3  11      176.85      200.50     25.42 o 
 -13   3  11        0.14      -31.78     32.94 o 
 -11   3  11       25.61       -1.16     35.82 o 
  -9   3  11      123.94      133.48     26.00 o 
  -7   3  11        1.22        7.51     36.40 o 
  -5   3  11     1099.53     1128.48     52.00 o 
  -3   3  11     1499.39     1476.91     56.63 o 
  -1   3  11       65.22       74.54     24.85 o 
   1   3  11        0.33       34.67     22.54 o 
   3   3  11      789.84      807.22     48.54 o 
   5   3  11      165.26      209.75     26.58 o 
   7   3  11      359.74      349.58     29.47 o 
   9   3  11     2398.01     2429.74     69.92 o 
  11   3  11      128.90       98.81     26.00 o 
  13   3  11      144.20      135.79     26.58 o 
  15   3  11      164.07      198.19     30.05 o 
  17   3  11       17.16        5.20     28.31 o 
 -22   4  11      228.51      309.13     32.94 o 
 -20   4  11       44.92       22.54     40.45 o 
 -18   4  11       86.58       64.14     26.00 o 
 -16   4  11       38.07       69.92     23.11 o 
 -14   4  11       82.58       99.39     23.69 o 
 -12   4  11       83.70       46.80     34.09 o 
 -10   4  11      440.43      387.14     30.05 o 
  -8   4  11     1958.82     1814.36     63.56 o 
  -6   4  11       19.21       47.38     35.25 o 
  -4   4  11       83.46       49.11     26.00 o 
  -2   4  11       35.25       66.45     25.42 o 
   0   4  11      520.40      506.17     44.49 o 
   2   4  11      142.15      122.50     26.58 o 
   4   4  11       57.14       61.25     25.42 o 
   6   4  11      155.63      181.44     24.85 o 
   8   4  11     1907.09     1988.28     64.72 o 
  10   4  11       91.81      110.36     24.85 o 
  12   4  11        0.54      -37.56     37.56 o 
  14   4  11      907.77      893.89     54.32 o 
  16   4  11      127.11      126.54     30.05 o 
  18   4  11       13.99       56.63     28.31 o 
 -21   5  11      358.80      340.34     34.67 o 
 -19   5  11       21.96      -17.91     36.98 o 
 -17   5  11      188.73      163.52     30.62 o 
 -15   5  11        1.57      -34.67     34.67 o 
 -13   5  11      160.67      150.23     26.00 o 
 -11   5  11      467.98      389.45     30.05 o 
  -9   5  11       33.27       52.58     22.54 o 
  -7   5  11       81.86      103.43     26.58 o 
  -5   5  11       20.44       50.85     36.98 o 
  -3   5  11     1599.52     1668.75     61.83 o 
  -1   5  11      808.75      788.73     48.54 o 
   1   5  11      200.64      249.04     27.74 o 
   3   5  11      321.02      302.78     27.74 o 
   5   5  11      179.50      217.26     26.00 o 
   7   5  11      205.69      211.48     26.58 o 
   9   5  11      151.44      124.23     26.00 o 
  11   5  11      439.02      483.64     46.23 o 
  13   5  11       56.28       88.41     27.74 o 
  15   5  11        0.20        1.73     40.45 o 
 -20   6  11      179.33      234.60     31.78 o 
 -18   6  11        3.49       -7.51     42.18 o 
 -16   6  11      356.57      358.25     33.51 o 
 -14   6  11       11.22        1.73     33.51 o 
 -12   6  11      353.69      410.83     30.62 o 
 -10   6  11      110.70       59.52     26.00 o 
  -8   6  11        0.05      -32.94     32.94 o 
  -6   6  11      379.38      388.30     28.31 o 
  -4   6  11       66.93       40.45     36.40 o 
  -2   6  11     1270.27     1207.65     54.32 o 
   0   6  11       57.93       10.98     34.67 o 
   2   6  11       13.21       -8.67     33.51 o 
   4   6  11       39.22       13.29     32.94 o 
   6   6  11       58.15       76.85     24.27 o 
   8   6  11       11.61       64.14     24.27 o 
  10   6  11      349.18      396.96     33.51 o 
  12   6  11       16.53       30.62     41.03 o 
  14   6  11      142.05      136.37     32.36 o 
 -19   7  11       11.78       -3.47     44.49 o 
 -17   7  11      163.62      146.19     31.20 o 
 -15   7  11        5.24      -16.76     42.18 o 
 -13   7  11      356.76      455.32     34.09 o 
 -11   7  11      370.46      361.72     30.62 o 
  -9   7  11       49.21       35.82     34.67 o 
  -7   7  11       44.97      -26.58     36.40 o 
  -5   7  11      157.21      200.50     26.00 o 
  -3   7  11      659.25      642.54     48.54 o 
  -1   7  11      242.81      215.53     28.31 o 
   1   7  11       21.43       39.87     32.36 o 
   3   7  11     1261.85     1220.94     57.78 o 
   5   7  11      234.23      238.06     28.89 o 
   7   7  11     2512.90     2573.61     77.43 o 
   9   7  11       28.68       -1.73     39.29 o 
  11   7  11       15.52      -13.29     39.29 o 
  13   7  11       21.22       44.49     29.47 o 
 -16   8  11        8.47        6.93     41.03 o 
 -14   8  11      171.51      244.42     32.36 o 
 -12   8  11     1092.38     1298.36     61.83 o 
 -10   8  11       12.76        3.47     39.87 o 
  -8   8  11        4.55       32.36     40.45 o 
  -6   8  11       56.75       53.74     38.71 o 
  -4   8  11       26.62      -33.51     38.14 o 
  -2   8  11      271.82      184.90     28.89 o 
   0   8  11        0.84      -30.62     36.40 o 
   2   8  11       74.38       62.40     28.31 o 
   4   8  11     1514.07     1502.91     65.87 o 
   6   8  11       10.60       54.89     41.03 o 
   8   8  11      669.19      641.96     53.16 o 
  10   8  11      121.60      105.16     30.62 o 
 -13   9  11     2023.05     2377.16     79.74 o 
 -11   9  11      813.64      992.70     57.78 o 
  -9   9  11       42.17      -23.11     41.03 o 
  -7   9  11       70.35       20.22     42.76 o 
  -5   9  11      132.56      177.39     30.05 o 
  -3   9  11       79.52       74.54     29.47 o 
  -1   9  11      561.81      530.44     35.82 o 
   1   9  11      121.44      142.72     30.62 o 
   3   9  11      746.64      690.50     54.32 o 
   5   9  11      117.04      108.63     30.62 o 
   7   9  11        0.40      -43.91     43.91 o 
  -8  10  11      348.36      336.29     34.09 o 
  -6  10  11        0.99       20.80     39.87 o 
  -4  10  11       21.97       -8.09     42.18 o 
  -2  10  11      110.39       50.27     43.34 o 
   0  10  11       17.86       -6.36     42.18 o 
   2  10  11       67.18       64.72     44.49 o 
 -22   0  12       24.51       31.20     43.91 o 
 -18   0  12        7.54      -10.98     38.71 o 
 -16   0  12      605.30      603.25     46.23 o 
 -14   0  12        6.23      -10.40     32.94 o 
 -12   0  12       10.50       48.54     32.94 o 
 -10   0  12       77.82       47.38     31.78 o 
  -8   0  12       28.86       35.82     32.36 o 
  -6   0  12      714.22      722.28     49.69 o 
  -4   0  12     3681.68     3609.07     83.21 o 
  -2   0  12      114.68      125.96     27.16 o 
   0   0  12       58.88       56.63     27.74 o 
   2   0  12      172.10      206.86     24.85 o 
   4   0  12        0.49      -33.51     33.51 o 
   6   0  12        5.60       24.27     31.78 o 
   8   0  12      108.49       98.81     26.58 o 
  10   0  12      241.90      212.64     27.74 o 
  12   0  12      569.07      511.37     36.40 o 
  14   0  12      262.83      248.46     33.51 o 
  16   0  12      111.05      136.37     31.78 o 
 -21   1  12       64.87       79.16     30.62 o 
 -19   1  12       13.74        2.89     40.45 o 
 -17   1  12      257.28      354.20     32.36 o 
 -15   1  12       55.17       93.61     24.85 o 
 -13   1  12       26.54       65.87     22.54 o 
 -11   1  12       47.05       56.05     24.85 o 
  -9   1  12      774.94      730.94     46.80 o 
  -7   1  12        7.60       21.38     31.20 o 
  -5   1  12      146.36      149.08     27.74 o 
  -3   1  12     2429.16     2406.62     72.23 o 
  -1   1  12        1.65       33.51     36.40 o 
   1   1  12      683.88      658.14     46.80 o 
   3   1  12      323.32      354.20     28.31 o 
   5   1  12      124.03      105.74     25.42 o 
   7   1  12      254.43      258.86     28.31 o 
   9   1  12      117.64      134.63     25.42 o 
  11   1  12      576.04      644.27     50.27 o 
  13   1  12       19.18      -10.40     41.60 o 
  15   1  12      826.83      818.19     56.05 o 
 -20   2  12      537.78      555.29     53.16 o 
 -18   2  12      848.18      932.60     56.63 o 
 -16   2  12      107.00       70.49     26.58 o 
 -14   2  12       89.63       61.83     26.00 o 
 -12   2  12        8.93       -2.89     32.36 o 
 -10   2  12       11.72       39.29     30.62 o 
  -8   2  12       32.15       39.29     32.36 o 
  -6   2  12     1875.62     1837.47     62.98 o 
  -4   2  12     1502.61     1617.32     60.09 o 
  -2   2  12        1.08       32.36     31.78 o 
   0   2  12       27.93      -32.94     32.94 o 
   2   2  12       51.32       32.36     34.09 o 
   4   2  12       21.25        2.89     35.25 o 
   6   2  12      293.28      316.07     27.74 o 
   8   2  12       44.65       50.85     33.51 o 
  10   2  12       42.68       95.34     24.85 o 
  12   2  12     1455.37     1425.48     65.87 o 
  14   2  12      234.02      273.31     31.78 o 
 -21   3  12      328.12      377.32     34.67 o 
 -19   3  12       30.72       11.56     42.18 o 
 -17   3  12      453.70      452.43     34.67 o 
 -15   3  12      116.64      182.59     27.74 o 
 -13   3  12       80.75      150.81     24.85 o 
 -11   3  12        4.86       25.42     21.96 o 
  -9   3  12        8.38       43.91     31.20 o 
  -7   3  12      175.20      197.61     26.58 o 
  -5   3  12     1336.25     1133.68     54.89 o 
  -3   3  12      510.13      470.35     31.78 o 
  -1   3  12      279.55      251.35     28.31 o 
   1   3  12     1859.10     1842.09     64.72 o 
   3   3  12      442.20      500.97     42.76 o 
   5   3  12        4.05       10.40     32.94 o 
   7   3  12      223.60      254.82     27.16 o 
   9   3  12      544.11      551.24     46.80 o 
  11   3  12       48.73      -20.80     41.60 o 
  13   3  12       82.18       13.29     41.60 o 
  15   3  12       98.55      104.59     31.20 o 
 -20   4  12       24.60      -42.76     42.76 o 
 -18   4  12      108.26       82.05     30.05 o 
 -16   4  12       46.00       38.71     41.03 o 
 -14   4  12       20.13      -19.07     41.60 o 
 -12   4  12      226.89      273.31     27.74 o 
 -10   4  12      126.83       82.63     26.00 o 
  -8   4  12       88.57       52.58     35.25 o 
  -6   4  12      487.18      481.32     41.60 o 
  -4   4  12     1398.73     1374.64     58.94 o 
  -2   4  12        6.77       46.80     34.67 o 
   0   4  12     6097.57     6372.79    108.63 o 
   2   4  12     1176.99     1146.97     55.47 o 
   4   4  12      125.14      131.74     25.42 o 
   6   4  12      855.60      905.45     50.27 o 
   8   4  12       18.31       34.09     39.29 o 
  10   4  12      232.32      194.73     32.36 o 
  12   4  12        5.51      -15.02     39.87 o 
  14   4  12        4.82       -6.93     43.34 o 
 -19   5  12      370.19      355.94     36.98 o 
 -17   5  12        2.52      -20.22     41.60 o 
 -15   5  12      707.47      781.79     52.58 o 
 -13   5  12      146.92      176.81     29.47 o 
 -11   5  12      169.18      177.39     26.58 o 
  -9   5  12       52.59       -8.67     36.40 o 
  -7   5  12        5.46       13.29     33.51 o 
  -5   5  12      506.40      552.40     43.91 o 
  -3   5  12      305.65      354.20     28.31 o 
  -1   5  12      344.29      306.25     29.47 o 
   1   5  12     1289.47     1276.98     60.09 o 
   3   5  12      326.95      394.07     30.05 o 
   5   5  12        0.57      -29.47     36.40 o 
   7   5  12       18.29       11.56     39.29 o 
   9   5  12      739.57      692.81     56.05 o 
  11   5  12     1689.68     1801.65     70.49 o 
  13   5  12      427.73      376.16     35.82 o 
 -16   6  12      425.39      441.46     35.25 o 
 -14   6  12     1313.08     1489.62     65.87 o 
 -12   6  12      344.72      331.09     34.67 o 
 -10   6  12       20.55      -39.87     39.87 o 
  -8   6  12        5.17        2.89     39.87 o 
  -6   6  12       47.89       39.87     34.09 o 
  -4   6  12      491.24      476.12     32.36 o 
  -2   6  12      118.87       69.92     26.58 o 
   0   6  12      151.04      156.59     26.00 o 
   2   6  12      183.89      184.32     28.89 o 
   4   6  12      220.23      236.91     31.78 o 
   6   6  12       25.38       14.45     41.60 o 
   8   6  12        1.87      -21.38     42.18 o 
  10   6  12     1899.11     2018.33     75.12 o 
 -15   7  12     1883.46     2188.79     78.58 o 
 -13   7  12      166.34      108.63     32.94 o 
 -11   7  12      119.59      117.88     32.36 o 
  -9   7  12      414.48      572.62     50.27 o 
  -7   7  12        1.43       31.20     27.16 o 
  -5   7  12      122.99      134.05     29.47 o 
  -3   7  12      282.35      265.80     32.94 o 
  -1   7  12      215.56      275.62     30.62 o 
   1   7  12       86.77       58.94     29.47 o 
   3   7  12      513.04      437.41     35.25 o 
   5   7  12       91.57      118.45     29.47 o 
   7   7  12      178.79      201.66     31.78 o 
   9   7  12       14.53       27.74     43.34 o 
 -10   8  12      137.05      156.59     33.51 o 
  -8   8  12      263.79      306.82     34.09 o 
  -6   8  12       90.06      128.85     29.47 o 
  -4   8  12       91.79      108.05     30.05 o 
  -2   8  12       95.20       53.74     31.20 o 
   0   8  12      109.73       79.74     29.47 o 
   2   8  12      298.46      348.43     34.09 o 
   4   8  12        1.67       10.40     41.60 o 
  -3   9  12        3.95      -16.18     42.18 o 
 -17   1  13      556.09      748.28     55.47 o 
 -15   1  13      214.71      290.64     31.20 o 
 -13   1  13      422.44      484.21     46.80 o 
 -11   1  13      130.84      128.85     28.89 o 
  -9   1  13        3.83       26.00     34.09 o 
  -7   1  13      112.17       87.25     26.00 o 
  -5   1  13       52.98       67.61     24.85 o 
  -3   1  13       34.85       -1.16     36.40 o 
  -1   1  13     2291.19     2185.32     73.38 o 
   1   1  13      446.40      438.57     42.76 o 
   3   1  13        2.98      -15.60     35.25 o 
   5   1  13       90.55       39.87     41.60 o 
   7   1  13       78.62       46.80     39.29 o 
   9   1  13       13.03       43.34     36.40 o 
  11   1  13        4.69      -41.03     41.03 o 
 -18   2  13      423.39      473.81     35.82 o 
 -16   2  13      448.54      534.48     50.27 o 
 -14   2  13       38.39       -6.36     39.87 o 
 -12   2  13        6.48       -1.73     38.71 o 
 -10   2  13      112.45      130.59     28.31 o 
  -8   2  13        0.30       29.47     32.94 o 
  -6   2  13        7.92       47.38     32.36 o 
  -4   2  13       48.40       42.76     36.40 o 
  -2   2  13      203.63      205.13     28.31 o 
   0   2  13     2181.73     2182.43     71.07 o 
   2   2  13      470.41      522.93     46.80 o 
   4   2  13      909.75      906.60     53.16 o 
   6   2  13        1.14       12.71     38.14 o 
   8   2  13      377.24      435.10     34.09 o 
  10   2  13        2.81       38.14     39.29 o 
 -17   3  13       88.17       88.98     32.36 o 
 -15   3  13       14.76      -45.07     45.07 o 
 -13   3  13        3.56      -31.20     39.87 o 
 -11   3  13      105.99      136.37     27.74 o 
  -9   3  13      152.43      126.54     28.89 o 
  -7   3  13       35.21       13.87     39.87 o 
  -5   3  13       68.91      -10.98     36.40 o 
  -3   3  13        0.10      -35.25     35.25 o 
  -1   3  13      328.08      343.80     30.62 o 
   1   3  13      959.32      978.25     57.78 o 
   3   3  13      802.41      814.15     54.89 o 
   5   3  13       68.10       56.63     42.76 o 
   7   3  13      151.55      158.90     30.05 o 
   9   3  13      290.95      286.60     34.09 o 
 -16   4  13      138.44      130.01     31.78 o 
 -14   4  13       62.52       81.47     29.47 o 
 -12   4  13       41.20       48.54     42.76 o 
 -10   4  13      104.38       76.27     29.47 o 
  -8   4  13        0.15      -41.03     41.03 o 
  -6   4  13       79.71       62.98     28.31 o 
  -4   4  13      363.05      370.96     32.94 o 
  -2   4  13      678.88      748.28     50.27 o 
   0   4  13      258.25      241.53     31.78 o 
   2   4  13       18.79       46.80     41.60 o 
   4   4  13       76.88      117.30     28.31 o 
   6   4  13      520.46      525.82     50.27 o 
   8   4  13      149.46      131.74     31.20 o 
 -13   5  13       20.66      -45.65     45.65 o 
 -11   5  13      276.23      253.66     32.94 o 
  -9   5  13        0.47       31.78     38.71 o 
  -7   5  13        6.03        4.04     39.29 o 
  -5   5  13      192.14      136.94     30.62 o 
  -3   5  13      170.74      159.48     31.20 o 
  -1   5  13      107.64       15.60     43.91 o 
   1   5  13        2.17      -37.56     39.87 o 
   3   5  13      452.35      430.48     35.82 o 
   5   5  13      100.85       60.67     42.18 o 
   7   5  13       15.63      -13.87     44.49 o 
 -10   6  13      209.53      242.11     32.36 o 
  -8   6  13        4.91       25.42     39.29 o 
  -6   6  13      312.51      261.18     34.09 o 
  -4   6  13       90.82       84.94     31.20 o 
  -2   6  13       15.37       31.78     41.60 o 
   0   6  13      103.88      131.74     29.47 o 
   2   6  13       68.98       35.82     32.36 o 
   4   6  13      861.79      951.67     60.09 o 
  -5   7  13      725.00      762.15     56.05 o 
  -3   7  13        9.76       33.51     39.87 o 
  -1   7  13      149.00      164.10     33.51 o 
 -12   0  14        5.84      -19.07     43.91 o 
 -10   0  14      386.22      401.01     34.67 o 
  -8   0  14       15.26      -42.18     42.18 o 
  -6   0  14        1.13      -21.96     39.87 o 
  -4   0  14      230.64      200.50     30.05 o 
  -2   0  14       13.94       18.49     39.29 o 
   0   0  14      567.53      613.07     52.00 o 
   2   0  14      749.30      759.26     56.63 o 
   4   0  14       12.20        0.00     41.03 o 
 -11   1  14      293.64      353.05     32.36 o 
  -9   1  14        4.18       43.91     39.87 o 
  -7   1  14        7.24       52.00     40.45 o 
  -5   1  14       17.78       33.51     39.29 o 
  -3   1  14      275.38      301.62     31.20 o 
  -1   1  14       11.19        8.09     41.03 o 
   1   1  14      144.41      117.88     30.62 o 
   3   1  14     1589.76     1742.71     68.18 o 
   5   1  14       23.85       15.60     41.60 o 
 -10   2  14       22.53        8.67     41.03 o 
  -8   2  14       14.51       -5.78     41.03 o 
  -6   2  14       74.93       86.67     28.89 o 
  -4   2  14        0.09       55.47     39.29 o 
  -2   2  14       64.95       40.45     41.60 o 
   0   2  14      886.47      959.76     56.05 o 
   2   2  14      958.52      902.56     58.36 o 
   4   2  14       29.78       94.18     29.47 o 
  -9   3  14       95.03      119.03     31.20 o 
  -7   3  14       12.54      -39.29     39.29 o 
  -5   3  14        9.97       56.63     39.87 o 
  -3   3  14        2.93       20.80     39.87 o 
  -1   3  14       55.99       23.11     42.18 o 
   1   3  14      916.90      775.44     60.09 o 
   3   3  14      529.59      613.65     54.32 o 
  -6   4  14      398.07      495.19     34.67 o 
  -4   4  14      101.65       24.27     43.91 o 
  -2   4  14       21.50        1.73     40.45 o 
   0   4  14      152.61      134.05     30.62 o
